# Supplementary material for: Hydrogen gas distribution in organs after inhalation: Real-time monitoring of tissue hydrogen concentration in rat
Source: Sci Rep. 2019 Feb 4;9:1255. doi: 10.1038/s41598-018-38180-4 (PMC6362202; doi:10.1038/s41598-018-38180-4)
Supplement: Supplementary file 2 — Supplementary data File [file 41598_2018_38180_MOESM2_ESM.xlsx]

## Sheet: Kidney1
Saturation				Desaturation
Time since start (s)	Rat_1 Sensor 1 - H2 (MilliVolt)	post calibration		Time since start (s)	Rat_1 Sensor 1 - H2 (MilliVolt)	post calibration
0	5.02441	-0.312281		0	26.5979	16.796
0.502	4.8349	-0.462569		0.506	26.976	17.0958
1.004	4.84283	-0.456277		1.014	26.6544	16.8407
1.514	4.83856	-0.459665		1.519	26.9046	17.0392
2.028	4.74854	-0.531059		2.031	26.7844	16.9438
2.534	4.86023	-0.442483		2.537	26.6699	16.8531
3.041	4.93744	-0.381254		3.048	26.8665	17.0089
3.542	4.98535	-0.343258		3.554	26.7444	16.9121
4.192	4.84406	-0.455309		4.062	26.8384	16.9867
4.561	4.89258	-0.416829		4.568	26.8246	16.9758
5.074	4.89868	-0.411989		5.077	26.7923	16.9501
5.581	4.91333	-0.400373		5.581	27.0618	17.1638
6.091	4.89136	-0.417797		6.094	26.738	16.907
6.596	4.9408	-0.378592		6.606	26.9397	17.067
7.105	4.96002	-0.363345		7.106	26.7291	16.9
7.612	5.03693	-0.302358		7.607	26.8539	16.999
8.113	5.04669	-0.294614		8.109	26.933	17.0617
8.622	5	-0.331642		8.613	26.6293	16.8209
9.192	5.0058	-0.327043		9.123	27.005	17.1188
9.642	5.03265	-0.305746		9.629	26.4609	16.6873
10.152	4.97833	-0.348824		10.129	26.973	17.0934
10.656	4.93378	-0.384158		10.641	26.713	16.8872
11.161	4.90936	-0.403519		11.147	26.8842	17.023
11.668	4.89441	-0.415377		11.655	26.9275	17.0573
12.172	5.01587	-0.319057		12.159	26.7578	16.9228
12.675	4.60297	-0.646498		12.795	26.9644	17.0866
13.184	5.31525	-0.0816443		13.177	26.6422	16.831
13.69	5.0415	-0.298728		13.689	26.969	17.0902
14.208	5.0766	-0.270897		14.192	26.651	16.8381
14.704	5.05615	-0.287112		14.703	26.608	16.8039
15.206	5.06348	-0.281303		15.209	26.8628	17.006
15.715	5.11932	-0.237015		15.717	26.5112	16.7272
16.221	5.0946	-0.256618		16.218	26.9492	17.0745
16.728	5.30701	-0.0881786		16.718	26.5097	16.726
17.228	5.11993	-0.236531		17.219	26.9864	17.104
17.738	5.2829	-0.107297		17.795	26.5497	16.7577
18.249	5.40466	-0.0107351		18.22	26.8417	16.9893
18.751	5.30884	-0.0867265		18.725	26.4841	16.7057
19.252	5.36316	-0.0436485		19.232	26.4923	16.7122
19.76	5.44525	0.0214524		19.731	26.6281	16.8199
20.26	5.73151	0.248459		20.241	26.2939	16.5549
20.761	5.65765	0.189892		20.748	26.6571	16.8429
21.26	5.71564	0.235874		21.254	26.4322	16.6645
21.76	5.86914	0.357606		21.763	26.5384	16.7488
22.277	5.89844	0.380839		22.271	26.3007	16.5602
22.782	5.96405	0.432871		22.781	26.0007	16.3223
23.291	6.11481	0.552424		23.282	26.5259	16.7388
23.799	6.02997	0.485145		23.781	26.0089	16.3289
24.301	6.05591	0.505716		24.285	26.3232	16.5781
24.806	6.08093	0.525561		24.794	26.0382	16.3521
25.317	6.15875	0.587274		25.295	25.849	16.2021
25.822	6.41815	0.792983		25.797	26.0492	16.3608
26.323	6.52649	0.878897		26.297	25.7248	16.1036
26.824	6.55701	0.903098		26.801	26.1063	16.4061
27.329	6.60431	0.94061		27.31	25.6424	16.0382
27.84	6.68152	1.00184		27.816	25.7886	16.1541
28.353	6.71051	1.02483		28.319	25.8017	16.1645
28.86	6.8396	1.1272		28.831	25.4276	15.8678
29.361	6.8988	1.17415		29.343	25.7913	16.1563
29.871	7.05078	1.29467		29.843	25.2216	15.7045
30.376	7.19513	1.40914		30.351	25.6479	16.0426
30.884	7.42188	1.58896		30.856	25.3558	15.811
31.385	7.26501	1.46456		31.357	25.2496	15.7268
31.887	7.39838	1.57032		31.872	25.4489	15.8848
32.393	7.48962	1.64268		32.372	24.9765	15.5102
32.901	7.5412	1.68358		32.878	25.1559	15.6525
33.403	7.64984	1.76974		33.388	24.8831	15.4361
33.91	7.78351	1.87574		33.888	24.7086	15.2977
34.421	8.04016	2.07927		34.404	24.9155	15.4617
34.934	8.10608	2.13155		34.911	24.5932	15.2062
35.441	8.18146	2.19132		35.412	24.8438	15.4049
35.949	8.11951	2.14219		35.921	24.5374	15.1619
36.454	8.23975	2.23755		36.427	24.5004	15.1326
36.967	8.32764	2.30725		36.934	24.4824	15.1183
37.481	8.43353	2.39122		37.441	24.014	14.7468
37.988	8.50555	2.44834		37.941	24.5944	15.2072
38.488	8.71185	2.61194		38.45	23.9011	14.6573
38.995	8.75793	2.64848		38.951	24.2569	14.9395
39.494	8.82843	2.70439		39.468	23.9841	14.7231
39.996	8.91968	2.77675		39.972	23.7009	14.4985
40.496	8.96149	2.8099		40.481	24.2645	14.9455
41.003	9.10919	2.92704		40.981	23.4305	14.2841
41.512	9.1806	2.98367		41.487	23.9697	14.7118
42.019	9.27551	3.05893		41.99	23.5654	14.3911
42.525	9.3573	3.12379		42.497	23.4637	14.3105
43.033	9.57123	3.29344		42.998	23.6108	14.4272
43.544	9.5578	3.28279		43.507	23.1516	14.0629
44.049	9.6524	3.35782		44.013	23.5925	14.4126
44.561	9.7226	3.41348		44.519	23.205	14.1053
45.075	9.76135	3.44421		45.032	23.2825	14.1667
45.58	10.0073	3.63927		45.545	23.0704	13.9986
46.09	10.1044	3.71623		46.046	23.0295	13.9661
46.597	10.1743	3.77165		46.552	23.0334	13.9693
47.106	10.2103	3.80021		47.064	22.7332	13.7311
47.607	10.4343	3.97785		47.578	22.7792	13.7677
48.12	10.4114	3.9597		48.081	22.6016	13.6268
48.626	10.444	3.98559		48.593	22.4173	13.4806
49.226	10.6644	4.16032		49.1	22.7533	13.7471
49.643	10.8258	4.28835		49.607	22.3087	13.3945
50.154	10.9229	4.36531		50.112	22.5714	13.6029
50.66	10.9256	4.36748		50.624	22.1579	13.2749
51.166	11.0608	4.4747		51.129	22.179	13.2916
51.667	11.0275	4.44832		51.639	22.2791	13.371
52.17	11.1142	4.51705		52.139	21.8472	13.0286
52.683	11.2686	4.6395		52.639	22.1844	13.296
53.184	11.33	4.68815		53.148	21.4108	12.6825
53.69	11.5057	4.82755		53.656	22.0514	13.1905
54.242	11.5143	4.83432		54.157	21.853	13.0332
54.705	11.5308	4.84739		54.658	21.5063	12.7582
55.215	11.6293	4.92556		55.173	21.2381	12.5455
55.719	11.7688	5.03616		55.686	21.4743	12.7328
56.228	11.7847	5.04875		56.192	21.2888	12.5857
56.728	12.0834	5.28567		56.691	21.0446	12.3921
57.229	12.095	5.29487		57.192	21.5021	12.7549
57.744	12.0734	5.27769		57.802	21.0419	12.3899
58.25	12.2241	5.39724		58.2	21.1209	12.4526
58.76	12.2256	5.39845		58.708	21.0297	12.3802
59.261	12.4097	5.54438		59.216	20.9409	12.3098
59.762	12.4918	5.60948		59.722	21.069	12.4114
60.263	12.6172	5.70895		60.235	20.7565	12.1636
60.768	12.7335	5.80116		60.749	20.9622	12.3267
61.276	12.8094	5.86142		61.255	20.5838	12.0266
61.776	12.706	5.77938		61.768	20.4803	11.9446
62.282	13.0188	6.02744		62.28	20.7394	12.1501
62.794	13.0051	6.01655		62.834	20.3403	11.8335
63.294	13.1726	6.14941		63.296	20.4901	11.9523
63.797	13.1793	6.15474		63.802	20.4218	11.8981
64.298	13.2825	6.23654		64.312	20.1321	11.6685
64.811	13.3463	6.28712		64.82	20.4074	11.8868
65.324	13.4314	6.35464		65.328	20.1099	11.6508
65.831	13.4982	6.40764		65.833	20.2866	11.7909
66.338	13.6362	6.51703		66.342	19.957	11.5296
66.845	13.522	6.42651		66.849	19.8447	11.4405
67.353	13.5406	6.44128		67.356	20.1135	11.6537
67.853	13.7503	6.60754		67.862	19.6048	11.2503
68.363	13.8565	6.69176		68.366	19.8785	11.4674
68.87	13.9542	6.7692		68.872	19.5682	11.2212
69.37	13.9603	6.77404		69.38	19.4144	11.0993
69.871	13.9389	6.7571		69.888	19.6677	11.3001
70.373	14.0222	6.82317		70.403	19.4635	11.1382
70.885	14.1431	6.91901		70.91	19.455	11.1314
71.391	14.1873	6.9541		71.418	19.5389	11.198
71.895	14.2441	6.99911		71.919	19.1727	10.9076
72.401	14.3222	7.06107		72.427	19.4086	11.0947
72.906	14.4128	7.13294		72.937	18.9877	10.7609
73.418	14.4489	7.1615		73.437	19.2276	10.9511
73.925	14.4724	7.18014		73.945	19.0729	10.8285
74.426	14.6796	7.34446		74.454	18.6911	10.5257
74.934	14.6182	7.29582		74.959	19.144	10.8848
75.438	14.6133	7.29194		75.466	18.6618	10.5025
75.947	14.679	7.34398		75.972	18.7369	10.562
76.453	14.9167	7.5325		76.484	18.7775	10.5942
76.965	14.9203	7.53541		76.992	18.439	10.3258
77.471	14.7983	7.4386		77.498	18.7512	10.5734
77.981	14.9347	7.54678		78.005	18.3923	10.2888
78.487	15.0366	7.62761		78.515	18.5565	10.419
78.994	14.975	7.57873		79.022	18.3142	10.2268
79.494	15.246	7.79363		79.531	18.1888	10.1273
79.995	15.2835	7.8234		80.038	18.5904	10.4458
80.503	15.1892	7.74862		80.537	18.0911	10.0499
81.009	15.2448	7.79267		81.044	18.2834	10.2024
81.51	15.3958	7.91246		81.549	18.0365	10.0066
82.012	15.5261	8.0158		82.064	17.7701	9.79531
82.517	15.4611	7.96425		82.574	18.2184	10.1508
83.029	15.5826	8.06057		83.076	17.8094	9.82653
83.542	15.6299	8.09808		83.575	17.9169	9.91171
84.043	15.6946	8.14939		84.082	17.8113	9.82798
84.557	15.7379	8.18375		84.593	17.5806	9.64502
85.057	15.8316	8.25805		85.098	17.9477	9.93616
85.563	15.7568	8.19876		85.607	17.569	9.63582
86.076	15.8075	8.23893		86.114	17.6584	9.70673
86.581	16.0431	8.42577		86.624	17.7048	9.74352
87.088	15.9842	8.37906		87.131	17.3294	9.44584
87.588	16.1826	8.53636		87.639	17.6822	9.72561
88.089	16.0413	8.42431		88.144	17.3776	9.48408
88.596	16.1469	8.50805		88.657	17.3798	9.48577
89.104	16.152	8.51216		89.173	17.3822	9.48771
89.606	16.4478	8.74667		89.686	17.2278	9.36525
90.106	16.4069	8.71424		90.192	17.3828	9.48819
90.607	16.5604	8.83597		90.701	17.1243	9.28321
91.114	16.7151	8.95867		91.207	17.1863	9.33234
91.623	16.9666	9.15809		91.719	17.11	9.27184
92.125	17.0825	9.25006		92.225	16.8893	9.09686
92.641	17.0132	9.19512		92.921	16.9913	9.17769
93.153	16.9919	9.17818		93.234	16.8573	9.07145
93.659	17.1286	9.2866		93.739	17.0932	9.25853
94.292	17.1298	9.28757		94.251	16.7548	8.99014
94.666	17.2855	9.41099		94.757	16.6202	8.88341
95.167	17.2192	9.35848		95.264	16.9727	9.16293
95.673	17.1457	9.30015		95.772	16.55	8.82775
96.185	17.0294	9.20795		96.28	16.6641	8.91826
96.698	17.2638	9.39381		96.785	16.6306	8.89164
97.205	17.4191	9.51699		97.299	16.4758	8.76894
97.717	17.3996	9.5015		97.856	16.5506	8.82823
98.229	17.2806	9.40712		98.311	16.3855	8.6973
98.73	17.2141	9.35436		98.82	16.5277	8.81008
99.285	17.4414	9.53466		99.325	16.351	8.66995
99.746	17.4005	9.50223		99.826	16.2024	8.5521
100.251	17.4179	9.51603		100.342	16.33	8.65326
100.751	17.3099	9.43035		100.851	16.0565	8.43641
101.262	17.4942	9.57653		101.357	16.3766	8.69028
101.768	17.5885	9.65131		101.859	16.0464	8.42843
102.278	17.7533	9.782		102.363	15.8606	8.28104
102.786	17.5226	9.59903		102.903	16.2708	8.60631
103.293	17.6718	9.71738		103.379	15.8414	8.2658
103.793	17.7527	9.78151		103.89	16.1121	8.48046
104.329	17.7994	9.81854		104.396	15.8197	8.24861
104.801	17.807	9.82459		104.905	15.7559	8.19803
105.308	17.8699	9.87444		105.41	15.9079	8.31856
105.809	17.8723	9.87638		105.919	15.5722	8.05234
106.315	17.948	9.9364		106.419	15.8676	8.28661
106.825	17.9257	9.91873		106.92	15.6497	8.11381
107.33	17.9865	9.96689		107.425	15.7974	8.23095
107.839	17.9929	9.97197		107.936	15.6357	8.10268
108.344	18.1522	10.0983		108.444	15.4813	7.98022
108.858	18.0447	10.0131		108.954	15.7602	8.20142
109.361	18.1619	10.106		109.465	15.3473	7.87398
109.869	18.0209	9.99424		109.972	15.4962	7.99208
110.371	18.3344	10.2428		110.482	15.4089	7.92287
110.877	18.3292	10.2387		110.982	15.3195	7.85196
111.388	18.2233	10.1547		111.483	15.5246	8.01459
111.9	18.2797	10.1995		111.988	15.1648	7.72926
112.407	18.4262	10.3156		112.501	15.3796	7.89963
112.918	18.4692	10.3498		113.007	15.2722	7.81445
113.426	18.3813	10.2801		113.513	15.2234	7.77572
113.933	18.4381	10.3251		114.02	15.2673	7.81057
114.441	18.5535	10.4165		114.528	14.9289	7.54218
114.951	18.5922	10.4473		115.034	15.2969	7.83405
115.462	18.5434	10.4086		115.547	14.9863	7.58768
115.968	18.5745	10.4332		116.063	15.0507	7.63875
116.482	18.6401	10.4853		116.575	15.0342	7.62568
116.987	18.743	10.5668		117.076	14.7757	7.42069
117.498	18.9413	10.7241		117.576	15.1663	7.73047
117.997	18.8675	10.6656		118.078	14.7876	7.43013
118.5	18.765	10.5843		118.583	14.9551	7.563
119.001	19.0118	10.78		119.091	14.8111	7.44877
119.5	19.0018	10.7721		119.599	14.686	7.34954
120.014	18.9786	10.7537		120.098	14.9765	7.57994
120.528	18.9267	10.7125		120.599	14.4684	7.17699
121.028	19.0616	10.8195		121.106	14.8468	7.47708
121.535	19.1693	10.9049		121.613	14.5667	7.25492
122.042	19.0457	10.8069		122.124	14.5575	7.24766
122.547	19.1016	10.8512		122.629	14.6429	7.31542
123.063	19.0829	10.8364		123.132	14.3597	7.09083
123.574	19.2053	10.9335		123.638	14.6912	7.35366
124.082	19.2581	10.9754		124.138	14.234	6.99113
124.594	19.2688	10.9838		124.644	14.5737	7.26048
125.106	19.1602	10.8977		125.153	14.2847	7.0313
125.611	19.2203	10.9453		125.654	14.1769	6.94587
126.119	19.4122	11.0976		126.16	14.4266	7.14383
126.625	19.3631	11.0586		126.669	14.1672	6.93812
127.128	19.3701	11.0642		127.175	14.4092	7.13004
127.635	19.386	11.0768		127.689	14.1522	6.92627
128.138	19.5105	11.1755		128.193	14.1849	6.95216
128.641	19.5013	11.1682		128.7	14.2419	6.99742
129.152	19.4308	11.1123		129.2	14.032	6.83091
129.651	19.4501	11.1276		129.707	14.1876	6.95434
130.155	19.7021	11.3275		130.219	13.6234	6.50686
130.669	19.6011	11.2474		130.719	14.2642	7.01508
131.169	19.704	11.3289		131.225	14.1281	6.90715
131.673	19.6155	11.2587		131.735	13.8824	6.71233
132.182	19.6799	11.3098		132.241	13.8348	6.67457
132.682	19.7101	11.3338		132.75	13.8153	6.65909
133.182	19.7592	11.3727		133.256	13.6392	6.51945
133.689	19.5999	11.2464		133.762	13.9282	6.74863
134.2	19.899	11.4836		134.263	13.6835	6.55454
134.705	19.7217	11.343		134.763	13.5568	6.4541
135.215	19.8059	11.4098		135.279	13.7234	6.58624
135.715	19.8425	11.4388		135.781	13.4763	6.39021
136.228	19.754	11.3686		136.281	13.7482	6.60584
136.738	20.1224	11.6607		136.782	13.5397	6.44055
137.249	19.8801	11.4686		137.286	13.5919	6.48193
137.762	19.823	11.4233		137.934	13.829	6.66998
138.269	19.9625	11.5339		138.295	13.396	6.32656
138.779	19.9664	11.5371		138.802	13.7503	6.60754
139.386	20.0311	11.5884		139.314	13.4393	6.36093
139.792	19.9365	11.5133		139.826	13.6914	6.56083
140.299	19.8471	11.4424		140.327	13.5043	6.41248
140.801	20.1022	11.6448		140.841	13.3527	6.2922
141.306	20.1868	11.7118		141.342	13.5492	6.44805
141.814	20.174	11.7016		141.842	13.2858	6.2392
142.322	20.1175	11.6569		142.342	13.4979	6.40739
142.823	20.2652	11.774		142.932	13.2452	6.20701
143.34	20.1926	11.7164		143.351	13.3557	6.29462
143.84	20.2448	11.7578		143.861	13.439	6.36069
144.394	20.144	11.6779		144.366	13.3063	6.25541
144.855	20.2121	11.7319		144.875	13.5101	6.41708
145.363	20.3143	11.813		145.379	13.2086	6.17797
145.873	20.35	11.8413		145.892	13.3832	6.3164
146.379	20.2908	11.7943		146.403	13.1735	6.15014
146.885	20.3854	11.8693		146.905	13.1772	6.15304
147.386	20.3244	11.8209		147.411	13.2397	6.20265
147.9	20.5045	11.9637		147.951	13.0377	6.04244
148.406	20.4129	11.8911		148.42	13.4122	6.33939
148.918	20.4547	11.9243		148.919	13.024	6.03155
149.423	20.538	11.9903		149.42	13.212	6.18063
149.931	20.5676	12.0138		149.929	13.0478	6.05043
150.438	20.5286	11.9828		150.436	13.0814	6.07705
150.947	20.5722	12.0175		150.942	13.1042	6.0952
151.447	20.5722	12.0175		151.451	12.7277	5.79656
151.955	20.6976	12.1169		151.957	13.161	6.14021
152.464	20.6287	12.0622		152.47	12.8192	5.86916
152.971	20.629	12.0625		152.982	12.9404	5.96524
153.48	20.5219	11.9775		153.474	12.9636	5.98363
153.987	20.7626	12.1685		153.984	12.6215	5.71234
154.494	20.8911	12.2704		154.5	13.0203	6.02865
154.996	20.6735	12.0978		155.005	12.6904	5.76703
155.504	20.6696	12.0947		155.514	12.7875	5.84399
156.012	20.8853	12.2658		156.02	12.8326	5.87981
156.517	20.8316	12.2232		156.531	12.5513	5.65668
157.028	20.7245	12.1382		157.045	12.7869	5.84351
157.533	20.9213	12.2943		157.551	12.5693	5.67096
158.041	20.9497	12.3168		158.06	12.6938	5.7697
158.548	20.8948	12.2733		158.567	12.6523	5.73678
159.061	21.0013	12.3577		159.076	12.4146	5.54826
159.575	20.892	12.2711		159.581	12.7231	5.79293
160.079	21.0703	12.4124		160.091	12.3447	5.49284
160.587	21.0626	12.4064		160.597	12.6837	5.76171
161.089	21.0141	12.3679		161.107	12.3984	5.53543
161.589	20.972	12.3345		161.608	12.3431	5.49163
162.094	21.2024	12.5172		162.112	12.5986	5.69419
162.605	21.1856	12.5039		162.627	12.3883	5.52744
163.105	21.0529	12.3986		163.13	12.6587	5.74186
163.618	21.0623	12.4061		163.64	12.3419	5.49066
164.129	20.9918	12.3502		164.146	12.6016	5.69661
164.635	21.4706	12.7299		164.657	12.3297	5.48098
165.143	21.3708	12.6508		165.169	12.1799	5.36215
165.651	21.322	12.6121		165.671	12.5061	5.62086
166.157	21.6623	12.8819		166.172	12.1851	5.36626
166.67	21.6138	12.8434		166.678	12.337	5.48679
167.181	21.5759	12.8134		167.186	12.3691	5.5122
167.682	21.3797	12.6578		167.692	12.1732	5.35683
168.189	21.6971	12.9095		168.201	12.3123	5.46718
168.7	21.6772	12.8938		168.708	12.0908	5.29148
169.204	21.6653	12.8843		169.218	12.3444	5.49259
169.713	21.5399	12.7849		169.723	12.1326	5.32464
170.213	21.7511	12.9523		170.232	12.3212	5.4742
170.714	21.7484	12.9502		170.732	12.128	5.32101
171.22	21.6254	12.8526		171.237	12.0004	5.21985
171.728	21.6373	12.8621		171.741	12.2388	5.40886
172.229	21.9199	13.0862		172.247	11.9357	5.16854
172.731	21.7593	12.9589		172.763	12.0886	5.28979
173.245	21.6492	12.8715		173.269	12.1039	5.30189
173.746	21.6705	12.8884		173.771	11.915	5.15208
174.419	21.6299	12.8563		174.279	12.1609	5.34714
174.76	21.8643	13.0421		174.78	12.0197	5.23509
175.261	21.7249	12.9315		175.293	12.1829	5.36457
175.766	21.9159	13.083		175.795	11.9128	5.15039
176.276	21.9977	13.1479		176.294	11.9843	5.20702
176.782	21.8607	13.0392		176.795	11.9913	5.21259
177.285	21.817	13.0046		177.296	11.8903	5.13248
177.792	22.0477	13.1876		177.803	12.0007	5.22009
178.299	21.9778	13.1322		178.309	11.8408	5.09328
178.806	21.9409	13.1029		178.816	11.9559	5.18451
179.438	21.904	13.0736		179.331	11.897	5.13781
179.814	22.0624	13.1992		179.842	11.781	5.04584
180.323	21.8857	13.0591		180.344	11.7447	5.01704
180.829	22.0212	13.1665		180.856	11.5952	4.89846
181.339	22.1811	13.2933		181.362	11.781	5.04584
181.846	22.1008	13.2297		181.875	11.7032	4.98413
182.347	22.001	13.1505		182.38	11.6016	4.90354
182.854	22.196	13.3052		183.017	11.9632	5.19032
183.361	22.2614	13.357		183.394	11.6495	4.94153
183.872	22.0685	13.204		183.907	11.7972	5.05867
184.421	22.1909	13.3011		184.412	11.6263	4.92314
184.888	22.301	13.3884		184.921	11.6666	4.95509
185.4	22.1588	13.2757		185.427	11.6904	4.97396
185.902	22.0166	13.1629		185.936	11.3907	4.73631
186.402	22.496	13.5431		186.444	11.839	5.09182
186.908	22.1353	13.257		186.951	11.4935	4.81787
187.421	22.3047	13.3913		187.451	11.6989	4.98074
187.925	22.3828	13.4533		187.983	11.5753	4.88273
188.431	22.2238	13.3272		188.452	11.4651	4.79536
188.933	22.3108	13.3962		188.958	11.5872	4.89216
189.454	22.439	13.4978		189.467	11.384	4.73099
189.938	22.2162	13.3212		189.972	11.4557	4.78786
190.45	22.4261	13.4877		190.486	11.5759	4.88321
190.955	22.4283	13.4894		190.999	11.2885	4.65524
191.465	22.4036	13.4698		191.505	11.5762	4.88345
191.97	22.4377	13.4969		192.017	11.3464	4.70122
192.481	22.5305	13.5704		192.531	11.4343	4.77092
192.987	22.4927	13.5404		193.034	11.4172	4.75736
193.498	22.5601	13.5939		193.549	11.2991	4.66371
194.009	22.7151	13.7169		194.052	11.658	4.94831
194.51	22.5586	13.5927		194.559	11.21	4.59304
195.018	22.5208	13.5627		195.061	11.4642	4.79463
195.525	22.7496	13.7442		195.566	11.2302	4.60901
196.026	22.6797	13.6888		196.069	11.4072	4.74938
196.532	22.4591	13.5138		196.577	11.2625	4.63466
197.044	22.8085	13.7909		197.082	11.174	4.56448
197.55	22.6178	13.6396		197.592	11.4325	4.76946
198.057	22.5839	13.6128		198.098	11.1353	4.53375
198.558	22.8308	13.8086		198.606	11.2985	4.66322
199.072	22.6913	13.698		199.107	11.1667	4.55867
199.573	22.6825	13.691		199.613	11.0828	4.49212
200.073	22.8757	13.8441		200.127	11.2961	4.66129
200.579	22.789	13.7754		200.641	10.9412	4.37983
201.09	22.6611	13.674		201.147	11.235	4.61288
201.604	22.8632	13.8342		201.653	11.0178	4.44057
202.11	22.8018	13.7856		202.155	11.1804	4.56956
202.622	22.7731	13.7628		202.655	11.1295	4.52915
203.122	22.7579	13.7507		203.156	10.9576	4.3929
203.628	22.9517	13.9044		203.662	11.2433	4.61942
204.134	22.9535	13.9059		204.162	10.9964	4.42363
204.635	22.9141	13.8746		204.669	10.9671	4.4004
205.15	23.0508	13.9831		205.171	11.0318	4.4517
205.65	22.8961	13.8604		205.67	10.8148	4.27963
206.158	23.0637	13.9932		206.171	11.1746	4.56497
206.668	23.0688	13.9973		206.679	10.9244	4.36652
207.175	22.9843	13.9303		207.184	11.0458	4.46284
207.683	23.0392	13.9739		207.69	10.8228	4.28593
208.182	23.1107	14.0305		208.192	10.8661	4.32029
208.689	23.0637	13.9932		208.706	10.8719	4.32489
209.198	23.1	14.022		209.218	10.8301	4.29174
209.705	23.1046	14.0257		209.726	11.1511	4.54633
210.216	23.2162	14.1142		210.233	10.4001	3.95074
210.72	23.0936	14.0169		210.739	11.1688	4.56037
211.231	23.1818	14.0869		211.251	10.961	4.39556
211.733	23.208	14.1077		211.763	10.7437	4.22325
212.248	23.1885	14.0922		212.268	10.6763	4.16976
212.764	23.1842	14.0888		212.782	10.8307	4.29222
213.276	23.4494	14.2991		213.294	10.6647	4.16057
213.777	23.2657	14.1534		213.801	10.6921	4.18235
214.292	23.0936	14.0169		214.31	10.6024	4.1112
214.797	23.4836	14.3262		214.817	10.5933	4.10393
215.3	23.3057	14.1851		215.325	10.7306	4.21284
215.807	23.2333	14.1278		215.831	10.5017	4.03133
216.313	23.4619	14.3091		216.344	10.7095	4.19614
216.816	23.3676	14.2343		216.851	10.6073	4.11507
217.325	23.2251	14.1213		217.351	10.6888	4.17968
217.829	23.5159	14.3519		217.856	10.6387	4.13999
218.342	23.4613	14.3086		218.358	10.5133	4.04053
218.854	23.3139	14.1917		218.863	10.614	4.12039
219.466	23.5388	14.37		219.373	10.6155	4.1216
219.864	23.5092	14.3466		219.88	10.5087	4.0369
220.371	23.3264	14.2016		220.388	10.6613	4.1579
220.877	23.5049	14.3432		220.889	10.383	3.93719
221.384	23.5681	14.3933		221.404	10.6967	4.18598
221.886	23.5141	14.3504		221.912	10.365	3.92291
222.401	23.6047	14.4223		222.418	10.607	4.11483
222.903	23.6237	14.4373		223.062	10.5447	4.06546
223.404	23.4314	14.2849		223.435	10.5173	4.04367
223.916	23.7064	14.5029		223.942	10.4114	3.9597
224.498	23.7466	14.5348		224.452	10.3876	3.94082
224.917	22.9626	13.9131		224.959	10.5838	4.09643
225.422	23.8885	14.6474		225.47	10.3235	3.89
225.925	23.912	14.666		225.982	10.4266	3.9718
226.426	23.4854	14.3277		226.483	10.3629	3.92122
226.933	23.9142	14.6677		226.989	10.2368	3.82127
227.439	23.6774	14.4799		227.502	10.4657	4.00277
227.947	23.576	14.3996		228.051	10.3622	3.92073
228.448	23.7631	14.5479		228.513	10.4218	3.96792
228.955	23.6203	14.4347		229.013	10.3049	3.87523
229.463	23.6502	14.4584		229.514	10.2231	3.81038
229.964	23.8916	14.6498		230.015	10.433	3.97688
230.47	23.8034	14.5799		230.528	10.1706	3.76875
230.98	23.6786	14.4809		231.034	10.4657	4.00277
231.487	23.8373	14.6067		231.547	10.1688	3.7673
231.997	23.8751	14.6367		232.054	10.2975	3.86943
232.5	23.8434	14.6116		232.565	10.3571	3.91662
233.013	23.9127	14.6665		233.101	10.1047	3.71648
233.526	23.8632	14.6273		233.577	10.3906	3.94324
234.026	23.7579	14.5438		234.078	10.0897	3.70462
234.542	23.8858	14.6452		234.58	10.2808	3.85612
235.043	23.9441	14.6914		235.084	10.2567	3.837
235.556	24.0149	14.7476		235.594	10.1877	3.7823
236.062	23.8943	14.652		236.1	10.2878	3.86168
236.576	23.8797	14.6404		236.607	10.0665	3.68622
237.08	23.9062	14.6614		237.115	10.1917	3.78545
237.587	23.8977	14.6546		237.623	10.0208	3.64992
238.088	24.0814	14.8003		238.125	10.1263	3.73366
238.594	24.0274	14.7575		238.631	10.1437	3.74745
239.104	23.9825	14.7219		239.139	10.0757	3.69348
239.605	24.1556	14.8591		239.641	10.1904	3.78448
240.105	23.9597	14.7038		240.148	10.0122	3.64315
240.606	24.0427	14.7696		240.654	10.2319	3.81739
241.11	24.2139	14.9054		241.159	10.0797	3.69663
241.622	24.1858	14.8831		241.671	9.92981	3.5778
242.127	24.1104	14.8233		242.177	10.1526	3.75447
242.634	24.3079	14.9799		242.685	9.94263	3.58797
243.135	24.0927	14.8093		243.191	10.1492	3.75181
243.644	24.1592	14.862		243.692	10.0629	3.68332
244.155	24.2801	14.9579		244.201	10.0247	3.65307
244.655	24.1788	14.8775		244.701	10.1086	3.71962
245.168	24.0735	14.794		245.201	10.0027	3.63564
245.673	24.4235	15.0716		245.708	10.1331	3.73898
246.183	24.2404	14.9264		246.22	10.065	3.68501
246.684	24.1647	14.8664		246.732	10.1038	3.71575
247.198	24.3835	15.0399		247.238	9.96765	3.60781
247.704	24.2783	14.9564		247.751	9.88342	3.54102
248.217	24.2264	14.9153		248.262	10.1581	3.75883
248.722	24.3976	15.0511		248.764	9.92859	3.57683
249.23	24.2926	14.9678		249.263	10.0922	3.70655
249.73	24.3439	15.0085		249.769	10.0229	3.65162
250.237	24.5862	15.2006		250.278	9.8587	3.52141
250.748	24.3948	15.0489		250.778	10.0403	3.66541
251.264	24.321	14.9903		251.289	9.82819	3.49721
251.768	24.4681	15.107		251.796	10.0888	3.70389
252.275	24.5068	15.1377		252.297	9.88373	3.54126
252.775	24.4092	15.0603		252.811	9.99207	3.62717
253.275	24.52	15.1481		253.312	9.86908	3.52964
253.777	24.5377	15.1621		253.818	9.8114	3.4839
254.278	24.5047	15.136		254.328	9.96338	3.60442
254.781	24.5422	15.1658		254.834	9.79187	3.46841
255.295	24.5868	15.2011		255.34	10.0446	3.6688
255.794	24.4336	15.0796		255.847	9.729	3.41856
256.299	24.7049	15.2948		256.358	9.83398	3.50181
256.807	24.6225	15.2294		256.859	9.8584	3.52117
257.313	24.5605	15.1803		257.365	9.65851	3.36266
257.822	24.6906	15.2834		257.876	9.90265	3.55626
258.329	24.2245	14.9138		258.388	9.8761	3.53521
258.839	24.8117	15.3795		258.889	9.82788	3.49697
259.346	24.6655	15.2635		259.405	9.76135	3.44421
259.847	24.7372	15.3204		259.904	9.72534	3.41566
260.356	24.8315	15.3952		260.405	9.81232	3.48463
260.862	24.8822	15.4354		260.919	9.62036	3.3324
261.373	24.7116	15.3001		261.419	9.94965	3.59353
261.879	25.0064	15.5339		261.928	9.6167	3.3295
262.388	24.8935	15.4443		262.437	9.66766	3.36992
262.895	24.57	15.1878		263.147	9.95117	3.59474
263.405	24.8883	15.4402		263.451	9.49005	3.22907
263.919	24.8077	15.3763		263.952	9.91211	3.56377
264.548	24.7263	15.3117		264.457	9.66003	3.36387
264.932	24.9197	15.4651		264.966	9.76349	3.44591
265.438	24.9149	15.4613		265.474	9.64539	3.35225
265.947	24.7418	15.324		265.982	9.55719	3.28231
266.453	24.9957	15.5254		266.482	9.62646	3.33724
266.956	24.7839	15.3574		266.988	9.48944	3.22858
267.464	24.95	15.4891		267.498	9.65118	3.35685
267.97	24.761	15.3393		268.13	9.46075	3.20583
268.478	25.0031	15.5312		268.517	9.52301	3.2552
268.987	24.8636	15.4206		269.022	9.59808	3.31474
269.55	24.7147	15.3025		269.53	9.52179	3.25423
269.999	25.1862	15.6764		270.037	9.60449	3.31982
270.511	24.7913	15.3633		270.545	9.41223	3.16735
271.017	24.8611	15.4187		271.046	9.72351	3.4142
271.525	24.9313	15.4743		271.559	9.40521	3.16179
272.027	24.8911	15.4424		272.067	9.49768	3.23512
272.527	24.8566	15.415		272.576	9.43237	3.18333
273.035	24.9692	15.5043		273.123	9.40826	3.16421
273.544	24.9695	15.5046		273.592	9.58435	3.30385
274.048	24.8889	15.4407		274.1	9.34967	3.11774
274.568	25.1331	15.6343		274.61	9.55139	3.27771
275.06	24.9634	15.4997		275.114	9.55109	3.27747
275.564	24.8929	15.4438		275.622	9.45892	3.20438
276.072	25.0894	15.5997		276.124	9.39362	3.15259
276.579	24.9756	15.5094		276.624	9.33533	3.10637
277.092	24.8248	15.3899		277.131	9.52179	3.25423
277.606	25.1468	15.6452		277.639	9.17542	2.97955
278.106	24.9295	15.4729		278.154	9.49677	3.23439
278.619	24.8199	15.386		278.656	9.28223	3.06426
279.12	25.1639	15.6587		279.16	9.29993	3.07829
279.625	24.971	15.5058		279.66	9.47083	3.21382
280.129	24.9103	15.4576		280.173	9.2041	3.0023
280.635	25.1099	15.6159		280.687	9.43542	3.18575
281.144	25.0916	15.6014		281.194	9.24042	3.0311
281.652	24.9332	15.4758		281.703	9.49738	3.23487
282.158	25.1111	15.6169		282.22	9.27521	3.05869
282.669	25.1517	15.6491		282.735	9.33502	3.10612
283.174	25.0159	15.5414		283.237	9.37408	3.1371
283.682	25.0232	15.5472		283.747	9.19403	2.99431
284.182	25.0397	15.5602		284.253	9.50989	3.2448
284.691	25.0662	15.5813		284.764	9.23584	3.02747
285.199	25.1553	15.652		285.265	9.3222	3.09596
285.704	25.119	15.6232		285.778	9.31091	3.087
286.213	25.0671	15.582		286.286	9.14185	2.95293
286.719	25.0992	15.6074		286.795	9.43176	3.18284
287.231	25.1529	15.65		287.3	9.16901	2.97447
287.744	25.0558	15.5731		287.81	9.38538	3.14606
288.25	25.1636	15.6585		288.311	9.22668	3.02021
288.753	25.1703	15.6638		288.825	9.24316	3.03328
289.261	25.1346	15.6355		289.327	8.87543	2.74166
289.761	25.0961	15.605		289.842	9.52209	3.25448
290.276	25.3168	15.78		290.343	9.17358	2.9781
290.784	25.1245	15.6275		290.845	9.15588	2.96406
291.291	25.0558	15.5731		291.348	9.02863	2.86314
291.792	25.2487	15.726		291.857	9.2804	3.0628
292.3	25.1746	15.6672		292.363	9.21936	3.0144
292.808	25.0464	15.5656		292.873	9.14795	2.95777
293.314	25.4053	15.8502		293.378	9.14368	2.95438
293.825	25.1559	15.6525		293.891	9.20135	3.00012
294.331	25.1477	15.6459		294.398	9.25964	3.04635
294.831	25.3464	15.8035		294.904	8.96362	2.8116
295.338	25.1379	15.6382		295.418	9.19678	2.99649
295.839	25.2396	15.7188		295.92	9.17175	2.97665
296.345	25.4523	15.8874		296.419	8.39447	2.36025
296.856	25.3082	15.7732		296.926	9.68536	3.38395
297.361	25.264	15.7381		297.429	9.02374	2.85927
297.869	25.5035	15.9281		297.937	8.75214	2.64388
298.37	25.3287	15.7894		298.449	9.22516	3.019
298.878	25.2631	15.7374		298.951	8.84216	2.71528
299.385	25.4999	15.9252		299.45	9.16168	2.96866
299.893	25.4105	15.8543		299.958	8.91754	2.77505
300.403	25.2448	15.7229		300.466	9.18945	2.99068
300.907	25.5206	15.9417		300.972	9.03564	2.86871
301.419	25.314	15.7778		301.488	9.10461	2.92341
301.926	25.3268	15.788		302.001	9.09027	2.91203
302.435	25.5008	15.9259		302.507	9.02283	2.85855
302.947	25.3757	15.8267		303.177	9.06525	2.89219
303.448	25.3558	15.811		303.519	8.9325	2.78691
303.964	25.3314	15.7916		304.03	9.08173	2.90525
304.593	25.527	15.9467		304.536	8.92395	2.78013
304.972	25.433	15.8722		305.044	9.15009	2.95947
305.479	25.4617	15.8949		305.551	9.01031	2.84862
305.98	25.5457	15.9615		306.06	8.90991	2.769
306.48	25.2451	15.7231		306.56	8.98956	2.83217
306.989	25.6049	16.0085		307.074	8.82263	2.69979
307.495	25.6323	16.0302		307.576	9.11469	2.93139
308.001	25.3778	15.8284		308.177	8.9209	2.77771
308.513	25.4959	15.9221		308.582	9.01276	2.85056
309.012	25.4507	15.8862		309.094	8.91113	2.76997
309.608	25.4126	15.856		309.606	8.92487	2.78086
310.028	25.4691	15.9008		310.107	9.06891	2.89509
310.532	25.4965	15.9225		310.624	8.73962	2.63396
311.046	25.4056	15.8504		311.123	9.0329	2.86653
311.55	25.4984	15.924		311.629	8.71399	2.61363
312.05	25.542	15.9586		312.139	8.87146	2.73851
312.558	25.4852	15.9136		312.64	8.8269	2.70318
313.065	25.6601	16.0523		313.183	8.70056	2.60298
313.575	25.665	16.0561		313.653	8.92181	2.77844
314.088	25.5444	15.9605		314.162	8.68347	2.58943
314.623	25.5222	15.9429		314.672	8.94592	2.79756
315.109	25.6686	16.059		315.179	8.67706	2.58435
315.621	25.5762	15.9857		315.689	8.65662	2.56813
316.128	25.5582	15.9714		316.202	8.68896	2.59379
316.636	25.7144	16.0953		316.707	8.70056	2.60298
317.15	25.6891	16.0752		317.22	8.88611	2.75013
317.656	25.5209	15.9419		317.722	8.6496	2.56257
318.169	25.6995	16.0835		318.226	8.71826	2.61702
318.675	25.6061	16.0094		318.734	8.74146	2.63541
319.183	25.6009	16.0053		319.236	8.64166	2.55627
319.696	25.7184	16.0985		319.741	8.75763	2.64824
320.204	25.6027	16.0068		320.247	8.56567	2.49601
320.717	25.5817	15.9901		320.749	8.86139	2.73052
321.222	25.7248	16.1036		321.248	8.53485	2.47157
321.728	25.6436	16.0392		321.749	8.78052	2.66639
322.229	25.5927	15.9988		322.263	8.7381	2.63275
322.735	25.8755	16.2231		322.763	8.5733	2.50206
323.245	25.7019	16.0854		323.268	8.83545	2.70995
323.75	25.3745	15.8257		323.782	8.58276	2.50957
324.261	25.6564	16.0494		324.293	8.71368	2.61339
324.761	25.7257	16.1043		324.795	8.67981	2.58653
325.261	25.5026	15.9274		325.296	8.62793	2.54538
325.766	25.7349	16.1115		325.8	8.67096	2.57951
326.279	25.7077	16.09		326.313	8.48297	2.43043
326.784	25.618	16.0189		326.819	8.67737	2.58459
327.292	25.7278	16.106		327.319	8.53729	2.47351
327.8	25.7471	16.1212		327.829	8.78174	2.66736
328.306	25.5859	15.9934		328.334	8.5141	2.45511
328.813	25.7486	16.1224		328.841	8.5379	2.47399
329.324	25.8585	16.2096		329.347	8.56323	2.49408
329.828	25.6818	16.0694		329.862	8.29376	2.28038
330.341	25.7632	16.1341		330.372	8.67126	2.57975
330.855	25.8566	16.2081		330.879	8.50677	2.44931
331.36	25.7098	16.0917		331.39	8.68988	2.59451
331.872	25.6241	16.0237		331.903	8.48419	2.4314
332.388	25.9448	16.2781		332.405	8.43414	2.39171
332.892	25.7715	16.1406		332.905	8.65631	2.56789
333.406	25.755	16.1275		333.418	8.38928	2.35613
333.919	26.0226	16.3398		333.927	8.62152	2.5403
334.425	25.6473	16.0421		334.437	8.41583	2.37719
334.937	25.892	16.2362		334.943	8.49457	2.43963
335.45	25.9125	16.2524		335.45	8.55469	2.4873
335.963	25.8426	16.197		335.955	8.37006	2.34089
336.465	25.8276	16.1851		336.47	8.61359	2.53401
336.972	26.0052	16.326		336.982	8.34137	2.31814
337.48	25.8102	16.1713		337.489	8.6087	2.53014
337.987	25.7272	16.1055		337.992	8.55133	2.48464
338.495	25.9891	16.3131		338.498	8.38043	2.34911
339	25.9189	16.2575		339.004	8.61115	2.53207
339.684	25.7764	16.1445		339.516	8.3548	2.32878
340.01	25.9552	16.2863		340.028	8.52417	2.4631
340.518	25.8533	16.2054		340.529	8.38806	2.35516
341.027	25.8334	16.1897		341.046	8.54431	2.47907
341.532	26.0651	16.3734		341.553	8.41187	2.37404
342.043	25.9631	16.2926		342.06	8.44666	2.40163
342.549	25.9604	16.2904		342.568	8.64716	2.56063
343.056	25.9866	16.3112		343.222	8.46222	2.41397
343.564	26.0144	16.3332		343.583	8.48419	2.4314
344.073	25.9268	16.2638		344.096	8.42285	2.38275
344.621	26.1322	16.4266		344.608	8.36914	2.34016
345.088	25.9827	16.3081		345.108	8.48297	2.43043
345.589	25.874	16.2219		345.614	8.3374	2.31499
346.089	26.2915	16.553		346.123	8.62976	2.54684
346.597	26.0751	16.3814		346.63	8.44391	2.39945
347.106	25.9836	16.3088		347.14	8.32214	2.30289
347.613	26.127	16.4225		347.646	8.61938	2.53861
348.124	26.0016	16.3231		348.222	8.3255	2.30555
348.639	26.1002	16.4012		348.654	8.57727	2.50521
349.152	26.1765	16.4617		349.154	8.3551	2.32903
349.659	25.8731	16.2212		349.663	8.47839	2.4268
350.166	26.0782	16.3838		350.17	8.44147	2.39752
350.671	26.1142	16.4124		350.678	8.28705	2.27506
351.185	25.9387	16.2732		351.188	8.51929	2.45923
351.699	26.2637	16.531		351.703	8.29102	2.2782
352.206	26.1075	16.407		352.208	8.47473	2.42389
352.717	26.0907	16.3937		352.721	8.30414	2.28861
353.221	26.1514	16.4419		353.246	8.31787	2.2995
353.734	26.1453	16.4371		353.738	8.29651	2.28256
354.246	26.0364	16.3507		354.251	8.11005	2.13469
354.746	26.1691	16.4559		354.757	8.39661	2.36194
355.247	26.1594	16.4482		355.266	8.18939	2.19761
355.753	26.0461	16.3584		355.773	8.29865	2.28425
356.263	26.17	16.4567		356.278	8.23517	2.23392
356.769	26.1398	16.4327		356.779	8.3548	2.32878
357.275	25.9995	16.3214		357.285	8.25104	2.2465
357.781	26.4407	16.6713		357.796	8.17902	2.18939
358.292	26.1664	16.4538		358.303	8.35693	2.33048
358.799	26.2955	16.5561		358.812	8.11493	2.13856
359.309	26.2836	16.5467		359.313	8.44238	2.39824
359.822	26.2143	16.4917		359.819	8.06946	2.1025
360.322	26.3565	16.6045		360.325	8.27972	2.26925
360.823	26.311	16.5685		360.831	8.2785	2.26828
361.325	26.3019	16.5612		361.335	8.08472	2.1146
361.84	26.3266	16.5808		361.845	8.31207	2.2949
362.341	26.2976	16.5578		362.348	7.98615	2.03644
362.857	26.2198	16.4961		362.858	8.2901	2.27748
363.363	26.3983	16.6377		363.357	7.99011	2.03958
363.872	26.4517	16.68		363.858	8.17169	2.18358
364.378	26.1929	16.4748		364.363	8.05328	2.08968
364.885	26.2787	16.5428		364.875	8.04077	2.07976
365.39	26.3367	16.5888		365.375	8.23639	2.23488
365.894	26.1832	16.4671		365.881	7.89795	1.96649
366.4	26.2299	16.5041		366.391	8.34015	2.31717
366.907	26.4307	16.6633		366.898	8.03497	2.07516
367.41	26.2543	16.5235		367.406	8.2135	2.21673
367.916	26.1542	16.4441		367.911	8.14545	2.16277
368.425	26.5317	16.7434		368.422	8.04504	2.08314
368.931	26.1804	16.4649		368.927	8.2193	2.22133
369.44	26.1972	16.4782		369.434	7.98706	2.03716
369.95	26.2753	16.5402		369.945	8.15552	2.17075
370.456	26.217	16.4939		370.452	7.99133	2.04055
370.963	26.3895	16.6307		370.956	8.23669	2.23513
371.465	26.0922	16.3949		371.471	8.09753	2.12477
371.964	26.7657	16.9291		371.981	8.02094	2.06402
372.471	26.2338	16.5072		372.482	8.21564	2.21843
372.979	26.5485	16.7568		372.984	7.85278	1.93068
373.478	26.3809	16.6239		373.489	8.20862	2.21286
373.985	26.4227	16.657		373.997	7.7359	1.83799
374.494	26.5277	16.7403		374.499	8.26111	2.25449
374.994	26.2509	16.5208		375.013	8.24951	2.24529
375.504	26.553	16.7604		375.514	8.00385	2.05047
376.014	26.5421	16.7517		376.023	8.08441	2.11436
376.526	26.2564	16.5251		376.529	8.11981	2.14244
377.032	26.4825	16.7045		377.034	7.92236	1.98586
377.542	26.5457	16.7546		377.546	8.17383	2.18527
378.051	26.2433	16.5147		378.05	7.83142	1.91374
378.558	26.2506	16.5205		378.56	8.16559	2.17874
379.063	26.4404	16.6711		379.066	7.94128	2.00086
379.666	26.3516	16.6007		379.58	8.00781	2.05362
380.079	26.2576	16.5261		380.094	8.1012	2.12767
380.578	26.3818	16.6246		380.593	7.78412	1.87622
381.081	26.3303	16.5837		381.094	8.18604	2.19495
381.589	26.3	16.5598		381.611	7.88757	1.95827
382.089	26.3513	16.6004		382.125	8.0722	2.10468
382.589	26.25	16.5201		382.631	7.95013	2.00788
383.096	26.3754	16.6195		383.258	7.77863	1.87187
383.606	26.1887	16.4714		383.641	8.08899	2.11799
384.111	26.1572	16.4465		384.156	7.82013	1.90478
384.667	26.4444	16.6742		384.657	8.04962	2.08677
385.125	26.2177	16.4944		385.163	7.82318	1.9072
385.629	26.315	16.5716		385.67	8.00812	2.05386
386.14	26.348	16.5977		386.186	7.76764	1.86316
386.652	26.2579	16.5264		386.686	7.83325	1.91519
387.165	26.2988	16.5588		387.199	7.90527	1.9723
387.671	26.2814	16.545		387.701	7.85217	1.93019
388.181	26.1649	16.4525		388.276	8.02704	2.06886
388.688	26.4182	16.6534		388.721	7.68188	1.79515
389.2	26.3959	16.6357		389.225	8.00476	2.0512
389.704	26.2579	16.5264		389.735	7.80823	1.89534
390.215	26.4413	16.6718		390.249	7.64496	1.76587
390.72	26.2094	16.4879		390.754	7.96051	2.01611
391.232	26.2967	16.5571		391.266	7.6416	1.76321
391.736	26.3223	16.5774		391.771	7.97272	2.02579
392.239	26.1713	16.4576		392.279	7.74109	1.8421
392.747	26.3861	16.628		392.788	7.77283	1.86727
393.253	26.2106	16.4888		393.294	7.89459	1.96383
393.761	26.1359	16.4296		393.794	7.58728	1.72013
394.266	26.3177	16.5738		394.301	7.97455	2.02724
394.781	26.3025	16.5617		394.81	7.47467	1.63083
395.296	26.2332	16.5068		395.311	7.84515	1.92463
395.799	26.405	16.643		395.812	7.6889	1.80072
396.31	26.1633	16.4513		396.312	7.80182	1.89026
396.817	26.2692	16.5353		396.819	7.78931	1.88034
397.323	26.297	16.5573		397.328	7.55524	1.69472
397.823	26.1551	16.4448		397.833	7.85675	1.93382
398.332	26.4471	16.6764		398.341	7.60773	1.73634
398.842	26.304	16.5629		398.85	7.74475	1.845
399.353	26.1844	16.468		399.36	7.72369	1.82831
399.855	26.5277	16.7403		399.866	7.5412	1.68358
400.355	26.1804	16.4649		400.372	7.84576	1.92511
400.856	26.4365	16.6679		400.873	7.52594	1.67148
401.36	26.2772	16.5416		401.379	7.91229	1.97787
401.87	26.2506	16.5205		401.887	7.53876	1.68165
402.378	26.4517	16.68		402.388	7.85889	1.93552
402.888	26.2866	16.5491		402.888	7.62024	1.74626
403.394	26.221	16.4971		403.389	7.56134	1.69956
403.903	26.4798	16.7023		403.904	7.76367	1.86001
404.408	26.2646	16.5317		404.411	7.54944	1.69012
404.918	26.3354	16.5878		404.913	7.94342	2.00255
405.424	26.3174	16.5735		405.421	7.59949	1.72981
405.931	26.1273	16.4228		405.927	7.742	1.84283
406.432	26.4835	16.7052		406.436	7.69318	1.8041
406.94	26.3214	16.5767		406.942	7.49268	1.6451
407.451	26.3293	16.583		407.456	7.88849	1.95899
407.955	26.4413	16.6718		407.971	7.64862	1.76877
408.466	26.2625	16.53		408.482	7.71545	1.82177
408.973	26.3132	16.5702		408.987	7.64008	1.76199
409.483	26.3916	16.6324		409.498	7.57812	1.71287
409.989	26.2216	16.4976		410.007	7.8537	1.9314
410.488	26.6156	16.81		410.514	7.48688	1.64051
410.994	26.2778	16.5421		411.019	7.79114	1.88179
411.496	26.1154	16.4133		411.52	7.52197	1.66834
411.995	26.5543	16.7613		412.03	7.61475	1.74191
412.496	26.4261	16.6597		412.535	7.47955	1.6347
413.01	26.2207	16.4968		413.046	7.43835	1.60203
413.515	26.394	16.6343		413.548	7.69897	1.8087
414.018	26.3486	16.5982		414.06	7.57782	1.71262
414.529	26.5417	16.7514		414.56	7.76855	1.86388
415.033	26.3736	16.6181		415.062	7.43378	1.5984
415.543	26.3354	16.5878		415.576	7.4881	1.64147
416.048	26.633	16.8238		416.082	7.69043	1.80193
416.559	26.3208	16.5762		416.595	7.25098	1.45343
417.066	26.3327	16.5856		417.097	7.8009	1.88953
417.575	26.6776	16.8591		417.597	7.40387	1.57468
418.079	26.3113	16.5687		418.106	7.59521	1.72642
418.589	26.4264	16.6599		418.616	7.41394	1.58266
419.095	26.5198	16.734		419.125	7.57324	1.70899
419.721	26.3367	16.5888		419.626	7.43591	1.60009
420.106	26.662	16.8468		420.13	7.47284	1.62937
420.613	26.4972	16.7161		420.63	7.43408	1.59864
421.119	26.4517	16.68		421.139	7.35077	1.53257
421.621	26.662	16.8468		421.645	7.71454	1.82105
422.129	26.2753	16.5402		422.158	7.30713	1.49796
422.634	26.6226	16.8156		422.672	7.42065	1.58799
423.136	26.3193	16.575		423.304	7.60284	1.73247
423.644	26.2778	16.5421		423.686	7.33215	1.51781
424.151	26.7261	16.8976		424.191	7.62604	1.75086
424.723	26.3654	16.6115		424.7	7.15637	1.37841
425.154	26.5451	16.7541		425.202	7.64343	1.76466
425.665	26.6412	16.8303		425.703	7.45026	1.61146
426.167	26.3654	16.6115		426.215	7.50763	1.65696
426.667	26.572	16.7754		426.722	7.45789	1.61751
427.175	26.4322	16.6645		427.226	7.35626	1.53692
427.685	26.3968	16.6365		427.731	7.53113	1.6756
428.19	26.5387	16.749		428.315	7.37518	1.55193
428.702	26.4069	16.6445		428.733	7.54333	1.68528
429.218	26.4761	16.6994		429.246	7.33887	1.52313
429.75	26.5662	16.7708		429.747	7.164	1.38446
430.236	26.265	16.5319		430.262	7.56744	1.7044
430.75	26.666	16.8499		430.764	7.32452	1.51176
431.254	26.3077	16.5658		431.269	7.5885	1.7211
431.762	26.4771	16.7001		431.778	7.30652	1.49748
432.267	26.6769	16.8586		432.279	7.42981	1.59525
432.776	26.2939	16.5549		432.78	7.3526	1.53402
433.278	26.6025	16.7996		433.32	7.28912	1.48368
433.791	26.5363	16.7471		433.796	7.64832	1.76853
434.293	26.4087	16.6459		434.302	7.25739	1.45851
434.797	26.6101	16.8056		434.803	7.51526	1.66301
435.312	26.3879	16.6295		435.312	7.33856	1.52289
435.817	26.4838	16.7054		435.818	7.4649	1.62308
436.323	26.5451	16.7541		436.326	7.32605	1.51297
436.829	26.2762	16.5409		436.832	7.28638	1.4815
437.344	26.684	16.8642		437.335	7.4826	1.63712
437.853	26.2918	16.5532		437.841	7.2525	1.45464
438.355	26.2427	16.5143		438.364	7.59735	1.72811
438.854	26.5717	16.7751		438.85	7.38312	1.55822
439.361	26.2424	16.514		439.36	7.28455	1.48005
439.868	26.6394	16.8289		439.86	7.39136	1.56476
440.375	26.5292	16.7415		440.366	7.25342	1.45537
440.886	26.4188	16.6539		440.874	7.52716	1.67245
441.392	26.5921	16.7914		441.378	7.16278	1.38349
441.895	26.358	16.6057		441.882	7.43652	1.60057
442.402	26.6071	16.8032		442.392	7.16034	1.38155
442.909	26.4783	16.7011		442.897	7.57446	1.70996
443.42	26.442	16.6723		443.404	7.27142	1.46965
443.932	26.7068	16.8824		443.912	7.41882	1.58654
444.438	26.3559	16.604		444.419	7.24274	1.4469
444.94	26.5051	16.7224		444.919	7.19055	1.40551
445.449	26.6245	16.817		445.421	7.5293	1.67415
445.956	26.3586	16.6062		445.935	7.25403	1.45585
446.466	26.7566	16.9218		446.44	7.48016	1.63518
446.97	26.6074	16.8035		446.952	7.28851	1.4832
447.478	26.4691	16.6938		447.452	7.40967	1.57928
447.978	26.6727	16.8552		447.958	7.29126	1.48538
448.479	26.4432	16.6733		448.467	7.06543	1.30629
448.985	26.6934	16.8717		448.967	7.5238	1.66979
449.496	26.6092	16.8049		449.473	7.12616	1.35445
449.997	26.4908	16.711		449.985	7.47101	1.62792
450.513	26.7175	16.8908		450.49	7.18567	1.40164
451.019	26.3785	16.622		450.998	7.21588	1.4256
451.527	26.8246	16.9758		451.503	7.22229	1.43068
452.033	26.5302	16.7422		452.007	7.05261	1.29612
452.542	26.636	16.8262		452.515	7.4765	1.63228
453.057	26.6647	16.849		453.019	7.17957	1.3968
453.557	26.463	16.689		453.519	7.2995	1.49191
454.057	26.8027	16.9583		454.03	7.21832	1.42754
454.564	26.6046	16.8013		454.535	7.13318	1.36001
455.067	26.5683	16.7725		455.044	7.26044	1.46093
455.573	26.7303	16.901		455.55	7.03094	1.27894
456.079	26.5402	16.7502		456.06	7.33948	1.52361
456.591	26.6959	16.8736		456.561	7.2049	1.41689
457.107	26.7117	16.8862		457.063	7.03064	1.2787
457.613	26.4902	16.7105		457.568	7.3465	1.52918
458.12	26.864	17.007		458.076	6.93298	1.20126
458.626	26.4706	16.695		458.581	7.41272	1.5817
459.14	26.8399	16.9879		459.097	6.93573	1.20343
459.784	26.7996	16.9559		459.607	7.30591	1.49699
460.15	26.5134	16.7289		460.114	7.08679	1.32323
460.652	26.7923	16.9501		460.622	7.07062	1.3104
461.158	26.4041	16.6423		461.123	7.26013	1.46069
461.665	26.8524	16.9978		461.631	6.84723	1.13325
462.167	26.6843	16.8644		462.139	7.4472	1.60904
462.675	26.46	16.6866		462.645	6.9165	1.18819
463.181	26.6678	16.8514		463.158	7.15332	1.37599
463.683	27.0517	17.1558		463.669	7.14661	1.37066
464.182	26.6019	16.7991		464.176	6.90582	1.17972
464.78	26.8231	16.9746		464.686	7.27081	1.46916
465.199	26.6592	16.8446		465.191	6.9754	1.2349
465.707	26.6693	16.8526		465.7	7.21161	1.42221
466.214	26.9397	17.067		466.207	7.11334	1.34428
466.713	26.6537	16.8402		466.72	7.0285	1.27701
467.22	26.6196	16.8131		467.233	7.18872	1.40406
467.732	26.8484	16.9946		467.74	7.00348	1.25716
468.237	26.4627	16.6887		468.394	7.1283	1.35614
468.747	26.9046	17.0392		468.752	6.94153	1.20803
469.252	26.7847	16.9441		469.267	7.08008	1.3179
469.804	26.5686	16.7727		469.782	7.30316	1.49481
470.262	26.8179	16.9704		470.298	6.95862	1.22158
470.765	26.6489	16.8364		470.803	7.3056	1.49675
471.277	26.5808	16.7824		471.309	6.93695	1.2044
471.782	26.9617	17.0844		471.817	7.13531	1.36171
472.296	26.4713	16.6955		472.327	7.1225	1.35154
472.807	26.7325	16.9027		472.83	6.84204	1.12914
473.313	26.6306	16.8219		473.392	7.32391	1.51127
473.827	26.507	16.7238		473.842	7.02484	1.2741
474.332	26.7871	16.946		474.346	7.15393	1.37647
474.843	26.5628	16.7681		474.861	7.22595	1.43359
475.348	26.7957	16.9528		475.365	7.04773	1.29225
475.854	26.6501	16.8373		475.874	7.28333	1.47908
476.36	26.611	16.8064		476.378	6.81396	1.10687
476.869	26.9119	17.045		476.879	7.29156	1.48562
477.375	26.6782	16.8596		477.389	6.64429	0.972313
477.887	26.619	16.8127		477.894	7.44476	1.60711
478.393	26.8527	16.998		478.408	7.19391	1.40818
478.902	26.6016	16.7989		478.907	7.01477	1.26611
479.408	26.8561	17.0007		479.412	6.90125	1.17609
479.916	26.6684	16.8519		479.918	7.16736	1.38712
480.417	26.644	16.8325		480.425	6.84326	1.1301
480.933	26.7639	16.9276		480.934	7.24548	1.44907
481.438	26.601	16.7984		481.435	6.98242	1.24046
481.938	26.8707	17.0123		481.945	7.01263	1.26442
482.447	26.7209	16.8935		482.451	7.18536	1.4014
482.947	26.5891	16.7889		482.956	6.96777	1.22884
483.448	26.8225	16.9741		483.466	7.13287	1.35977
483.95	26.5274	16.7401		483.972	7.04437	1.28959
484.454	26.9	17.0355		484.483	6.97723	1.23635
484.968	26.7358	16.9053		484.997	6.9751	1.23465
485.482	26.5567	16.7633		485.503	6.91498	1.18698
485.986	26.9562	17.0801		486.016	7.23724	1.44254
486.499	26.4825	16.7045		486.522	6.78772	1.08606
487.01	26.8829	17.022		487.028	7.16858	1.38809
487.517	26.6971	16.8746		487.53	6.94946	1.21432
488.029	26.7264	16.8978		488.031	7.06329	1.30459
488.535	26.8692	17.0111		488.544	6.97144	1.23175
489.045	26.539	16.7492		489.061	6.82526	1.11583
489.559	26.6483	16.8359		489.567	7.09412	1.32904
490.059	26.6287	16.8204		490.075	6.86523	1.14753
490.564	26.5121	16.728		490.582	7.08954	1.32541
491.066	26.9333	17.0619		491.091	6.91864	1.18988
491.572	26.6	16.7976		491.592	6.8573	1.14124
492.077	26.7612	16.9254		492.107	7.03644	1.2833
492.592	26.7868	16.9458		492.607	6.76605	1.06888
493.097	26.6257	16.818		493.108	7.15149	1.37454
493.597	26.9739	17.0941		493.616	6.81305	1.10615
494.106	26.7728	16.9346		494.124	7.03186	1.27967
494.61	26.7352	16.9049		494.629	6.90308	1.17754
495.119	26.6791	16.8603		495.131	6.89453	1.17076
495.626	26.6998	16.8768		495.638	7.15607	1.37817
496.136	26.9614	17.0842		496.139	6.70929	1.02386
496.64	26.6855	16.8654		496.648	7.18872	1.40406
497.152	26.7917	16.9496		497.156	6.91467	1.18674
497.658	26.6486	16.8361		497.662	6.90338	1.17778
498.165	26.586	16.7865		498.17	7.14508	1.36945
498.673	26.9531	17.0777		498.67	6.716	1.02919
499.182	26.5906	16.7901		499.185	7.15576	1.37792
499.803	26.5924	16.7916		499.701	6.88904	1.16641
500.203	26.8057	16.9608		500.201	7.07886	1.31694
500.707	26.5833	16.7843		500.71	6.85944	1.14293
501.215	26.8588	17.0029		501.217	7.1109	1.34235
501.715	26.6733	16.8557		501.718	6.92261	1.19303
502.229	26.8759	17.0164		502.234	6.90826	1.18165
502.734	26.7038	16.8799		502.741	6.98181	1.23998
503.246	26.6156	16.81		503.428	6.67633	0.997724
503.752	27.0169	17.1282		503.749	7.05536	1.2983
504.26	26.6016	16.7989		504.262	6.71631	1.02943
504.793	26.7184	16.8916		504.763	7.00653	1.25958
505.268	26.7938	16.9513		505.268	6.79901	1.09501
505.777	26.611	16.8064		505.782	6.86646	1.1485
506.277	26.9913	17.1079		506.287	6.93726	1.20464
506.782	26.77	16.9325		506.796	6.60645	0.942304
507.291	26.7828	16.9426		507.301	7.04254	1.28814
507.791	26.7706	16.9329		507.815	6.61285	0.947386
508.308	26.5646	16.7696		508.405	6.88507	1.16326
508.814	26.911	17.0443		508.832	6.77643	1.0771
509.322	26.6577	16.8434		509.345	6.92749	1.1969
509.832	26.7621	16.9262		509.85	7.07489	1.31379
510.329	26.7816	16.9416		510.358	6.73065	1.0408
510.843	26.6052	16.8018		510.865	7.0285	1.27701
511.342	27.0135	17.1256		511.375	6.82678	1.11704
511.855	26.7175	16.8908		511.881	6.83868	1.12647
512.363	26.6043	16.801		512.391	6.93207	1.20053
512.873	26.8546	16.9995		512.907	6.56525	0.909632
513.375	26.4832	16.705		513.431	7.13226	1.35929
513.879	26.9244	17.0549		513.919	6.69373	1.01152
514.387	26.788	16.9467		514.425	6.98151	1.23974
514.888	26.6064	16.8027		514.926	6.76544	1.06839
515.402	26.8341	16.9833		515.436	6.74133	1.04927
515.908	26.5631	16.7684		515.942	7.01202	1.26394
516.416	26.908	17.0418		516.453	6.51855	0.872605
516.925	26.6467	16.8347		516.96	6.97174	1.23199
517.425	26.9202	17.0515		517.467	6.74988	1.05605
517.933	26.7297	16.9005		517.972	6.76849	1.07081
518.44	26.6977	16.8751		518.476	6.84235	1.12938
518.952	26.8042	16.9596		518.975	6.58264	0.923427
519.452	26.4938	16.7134		519.481	6.96259	1.22473
519.967	26.8289	16.9792		519.988	6.60461	0.940852
520.482	26.6263	16.8185		520.498	7.00195	1.25595
520.988	26.481	16.7033		521.003	6.60919	0.944482
521.494	26.8491	16.9951		521.517	6.8512	1.1364
521.994	26.5192	16.7335		522.031	6.75781	1.06234
522.504	26.821	16.9729		522.534	6.66229	0.986592
523.01	26.6031	16.8001		523.046	6.72546	1.03669
523.511	26.6595	16.8448		523.545	6.67908	0.999903
524.017	26.6254	16.8177		524.047	6.99799	1.2528
524.519	26.5247	16.7379		524.56	6.53931	0.889062
525.027	26.8997	17.0353		525.067	6.78131	1.08098
525.533	26.5039	16.7214		525.577	6.72821	1.03887
526.047	26.7642	16.9279		526.077	6.55701	0.903098
526.548	26.7026	16.879		526.583	6.80542	1.1001
527.061	26.3931	16.6336		527.09	6.54816	0.89608
527.574	26.7422	16.9104		527.591	6.85211	1.13712
528.088	26.683	16.8635		528.092	6.64215	0.970619
528.595	26.6559	16.8419		528.593	6.84692	1.13301
529.107	26.5158	16.7309		529.1	6.58173	0.922701
529.613	26.5485	16.7568		529.612	6.71936	1.03185
530.123	26.7966	16.9535		530.125	6.70135	1.01757
530.625	26.4697	16.6943		530.638	6.58875	0.928267
531.127	26.8323	16.9818		531.146	7.03156	1.27943
531.634	26.5717	16.7751		531.654	6.54388	0.892692
532.142	26.5744	16.7773		532.16	6.68335	1.00329
532.65	26.828	16.9784		532.673	6.81396	1.10687
533.15	26.5872	16.7875		533.184	6.55487	0.901404
533.651	26.7572	16.9223		533.684	6.8692	1.15068
534.156	26.7224	16.8947		534.193	6.4502	0.818394
534.666	26.2946	16.5554		534.702	6.87103	1.15213
535.166	26.8723	17.0135		535.202	6.57349	0.916167
535.672	26.543	16.7524		535.716	6.64825	0.975459
536.184	26.64	16.8294		536.217	6.67694	0.998208
536.692	26.5652	16.7701		536.732	6.5509	0.898258
537.199	26.517	16.7318		537.233	6.8869	1.16471
537.705	26.8372	16.9857		537.747	6.55182	0.898984
538.213	26.355	16.6033		538.254	6.73523	1.04443
538.721	26.7917	16.9496		538.767	6.74683	1.05363
539.232	26.5878	16.788		539.273	6.56586	0.910117
539.884	26.4236	16.6578		539.779	6.88721	1.16495
540.244	26.5292	16.7415		540.28	6.44348	0.81307
540.75	26.4761	16.6994		540.787	6.98029	1.23877
541.26	26.8448	16.9917		541.298	6.52374	0.876719
541.766	26.6016	16.7989		541.814	6.78162	1.08122
542.278	26.5558	16.7626		542.326	6.72516	1.03645
542.784	26.6748	16.8569		542.832	6.40991	0.786449
543.294	26.4648	16.6904		543.463	6.77826	1.07856
543.799	26.7963	16.9533		543.842	6.43097	0.803148
544.31	26.481	16.7033		544.342	6.85181	1.13688
544.872	26.6272	16.8192		544.857	6.69189	1.01007
545.31	26.4935	16.7132		545.361	6.63269	0.963117
545.826	26.8985	17.0343		545.866	6.54816	0.89608
546.338	26.6238	16.8165		546.378	6.45325	0.820814
546.845	26.3681	16.6137		546.89	6.79596	1.09259
547.353	26.8082	16.9627		547.392	6.50665	0.863166
547.861	26.3779	16.6215		547.897	6.62354	0.955857
548.372	26.6544	16.8407		548.474	6.63116	0.961907
548.878	26.651	16.8381		548.904	6.44531	0.814522
549.389	26.4951	16.7144		549.421	6.71814	1.03088
549.894	26.8588	17.0029		549.926	6.34369	0.733933
550.401	26.16	16.4487		550.429	6.763	1.06646
550.906	27.0169	17.1282		550.936	6.49536	0.854212
551.42	26.702	16.8785		551.443	6.60889	0.94424
551.924	26.5921	16.7914		551.952	6.40656	0.783787
552.424	26.7743	16.9358		552.453	6.5918	0.930687
552.932	26.3281	16.582		552.958	6.63361	0.963843
553.432	26.7984	16.955		553.485	6.45905	0.825413
553.941	26.5036	16.7212		553.975	6.70837	1.02314
554.448	26.9229	17.0537		554.486	6.48468	0.845742
554.954	26.6385	16.8281		554.997	6.8158	1.10832
555.466	26.4548	16.6825		555.497	6.48895	0.84913
555.972	26.8765	17.0169		555.998	6.64185	0.970377
556.478	26.568	16.7722		556.5	6.47614	0.838965
556.978	26.7075	16.8828		557.007	6.59393	0.932382
557.48	26.5735	16.7766		557.512	6.54816	0.89608
557.995	26.6226	16.8156		558.014	6.41663	0.791773
558.502	26.7459	16.9133		558.528	6.71509	1.02846
559.01	26.4832	16.705		559.034	6.38519	0.766846
559.51	26.7813	16.9414		559.537	6.73462	1.04395
560.012	26.5381	16.7485		560.047	6.58844	0.928025
560.52	26.5332	16.7446		560.547	6.62018	0.953194
561.026	26.7606	16.9249		561.059	6.75323	1.05871
561.532	26.3416	16.5927		561.559	6.29517	0.695453
562.042	26.5839	16.7848		562.061	6.77063	1.07251
562.542	26.9598	17.083		562.562	6.52191	0.875267
563.043	26.6504	16.8376		563.066	6.66412	0.988044
563.545	26.8622	17.0055		563.569	6.63971	0.968683
564.046	26.6525	16.8393		564.076	6.43829	0.808956
564.562	26.5881	16.7882		564.583	6.69769	1.01467
565.064	26.8463	16.993		565.095	6.42059	0.794919
565.563	26.687	16.8666		565.6	6.74866	1.05508
566.063	26.8707	17.0123		566.106	6.42975	0.80218
566.566	26.6803	16.8613		566.612	6.64185	0.970377
567.074	26.4804	16.7028		567.123	6.44897	0.817426
567.582	27.0618	17.1638		567.629	6.36261	0.748937
568.091	26.5909	16.7904		568.143	6.7688	1.07105
568.603	26.6208	16.8141		568.645	6.3147	0.710942
569.109	26.8918	17.029		569.155	6.73737	1.04613
569.61	26.5894	16.7892		569.661	6.49933	0.857358
570.112	26.8634	17.0065		570.171	6.32935	0.722558
570.621	26.5149	16.7301		570.676	6.66962	0.9924
571.125	26.8179	16.9704		571.185	6.48773	0.848162
571.627	26.6458	16.834		571.691	6.67084	0.993368
572.135	26.8243	16.9755		572.202	6.46576	0.830737
572.636	24.7177	15.3049		572.71	6.50543	0.862198
573.152	27.4945	17.507		573.215	6.64948	0.976428
573.66	26.9339	17.0624		573.716	6.4093	0.785965
574.168	26.5967	16.795		574.222	6.70837	1.02314
574.673	26.8228	16.9743		574.725	6.3681	0.753293
575.176	26.6669	16.8507		575.231	6.62292	0.955373
575.682	28.7408	18.4954		575.733	6.53778	0.887852
576.184	25.6934	16.0786		576.248	6.41602	0.791289
576.697	26.5604	16.7662		576.75	6.58356	0.924153
577.198	26.0077	16.3279		577.249	6.38947	0.770234
577.706	26.4172	16.6527		577.755	6.64368	0.971829
578.216	27.0288	17.1377		578.265	6.48254	0.844048
578.72	26.839	16.9871		578.772	6.34277	0.733207
579.229	26.6589	16.8444		579.278	6.30768	0.705375
579.734	26.8646	17.0075		579.779	6.78955	1.08751
580.249	26.5768	16.7793		580.286	6.42212	0.796129
580.764	26.6422	16.831		580.793	6.5033	0.860504
581.266	26.9095	17.043		581.295	6.45447	0.821783
581.777	26.4282	16.6614		581.794	6.41602	0.791289
582.282	26.9455	17.0716		582.301	6.68823	1.00716
582.793	26.8021	16.9579		582.804	6.32477	0.718928
583.299	26.6125	16.8076		583.309	6.66565	0.989254
583.807	26.6028	16.7998		583.819	6.38153	0.763942
584.308	26.5619	16.7674		584.327	6.64581	0.973523
584.889	26.8588	17.0029		584.832	6.46057	0.826623
585.327	26.5173	16.7321		585.343	6.65436	0.9803
585.829	26.9247	17.0551		585.848	6.43982	0.810166
586.342	26.5176	16.7323		586.358	6.42303	0.796855
586.854	26.7035	16.8797		586.861	6.70105	1.01733
587.355	26.7224	16.8947		587.372	6.41022	0.786691
587.857	26.4871	16.7081		587.872	6.65314	0.979332
588.36	26.8512	16.9968		588.519	6.48041	0.842353
588.871	26.5768	16.7793		588.89	6.49414	0.853244
589.377	26.6946	16.8727		589.395	6.41663	0.791773
589.924	26.6513	16.8383		589.904	6.33179	0.724494
590.386	26.3724	16.6171		590.41	6.70227	1.0183
590.895	26.9681	17.0895		590.923	6.32019	0.715298
591.404	26.5656	16.7703		591.437	6.50635	0.862924
591.918	26.8045	16.9598		591.941	6.43921	0.809682
592.422	26.5524	16.7599		592.455	6.33057	0.723526
592.922	26.5485	16.7568		592.969	6.7395	1.04782
593.432	26.8307	16.9806		593.54	6.29974	0.699083
593.932	26.4929	16.7127		593.987	6.60217	0.938916
594.433	26.8576	17.0019		594.501	6.34277	0.733207
594.941	26.4868	16.7079		595.005	6.46698	0.831705
595.451	26.7365	16.9058		595.516	6.49719	0.855664
595.957	26.6132	16.8081		596.021	6.31012	0.707311
596.466	26.3846	16.6268		596.532	6.71753	1.0304
596.97	26.8753	17.0159		597.037	6.25427	0.663023
597.478	26.4731	16.697		597.548	6.45447	0.821783
597.986	26.5659	16.7705		598.052	6.34491	0.734901
598.497	26.6858	16.8657		598.561	6.23383	0.646809
599.014	26.4224	16.6568		599.063	6.48438	0.8455
599.517	26.7673	16.9303		599.569	6.27014	0.675608
600.03	26.5598	16.7657		600.078	6.56647	0.910601
600.544	26.7807	16.9409		600.582	6.21033	0.628174
601.05	26.4853	16.7067		601.085	6.49536	0.854212
601.559	26.3467	16.5968		601.593	6.47034	0.834367
602.065	26.864	17.007		602.099	6.35742	0.744823
602.572	26.4673	16.6924		602.609	6.40747	0.784513
603.088	26.8445	16.9915		603.11	6.34979	0.738773
603.588	26.608	16.8039		603.616	6.52191	0.875267
604.096	26.5408	16.7507		604.124	6.15387	0.583402
604.605	26.7484	16.9153		604.63	6.61835	0.951742
605.105	26.4218	16.6563		605.142	6.17249	0.598164
605.605	26.9208	17.052		605.653	6.49017	0.850098
606.11	26.5204	16.7345		606.155	6.27014	0.675608
606.621	26.5704	16.7742		606.655	6.53198	0.883253
607.127	26.6983	16.8756		607.156	6.50391	0.860988
607.635	26.3776	16.6212		607.669	6.28967	0.691097
608.141	26.6833	16.8637		608.169	6.39618	0.775558
608.65	26.2875	16.5498		608.677	6.15479	0.584128
609.157	26.7004	16.8773		609.188	6.51642	0.870911
609.67	26.5756	16.7783		609.703	6.16364	0.591146
610.174	26.4841	16.7057		610.208	6.45233	0.820088
610.685	26.6782	16.8596		610.718	6.25427	0.663023
611.191	26.3116	16.5689		611.222	6.42578	0.799034
611.698	26.875	17.0157		611.734	6.28326	0.686014
612.199	26.5121	16.728		612.239	6.44318	0.812828
612.7	26.5735	16.7766		612.75	6.32141	0.716266
613.206	26.6248	16.8173		613.254	6.14502	0.576383
613.714	26.4294	16.6624		613.762	6.45081	0.818878
614.219	26.6779	16.8594		614.269	6.15387	0.583402
614.735	26.4172	16.6527		614.779	6.44958	0.81791
615.238	26.7419	16.9102		615.28	6.15326	0.582918
615.747	26.2732	16.5385		615.794	6.29761	0.697389
616.252	26.5973	16.7955		616.301	6.31195	0.708763
616.76	26.8246	16.9758		616.816	6.1615	0.589452
617.266	26.4474	16.6766		617.331	6.52435	0.877203
617.779	26.8143	16.9675		617.846	6.11755	0.554602
618.281	26.4771	16.7001		618.359	6.47156	0.835335
618.795	26.6266	16.8187		618.865	6.31042	0.707553
619.298	26.7517	16.9179		619.366	6.29272	0.693517
619.986	26.4386	16.6696		619.878	6.38855	0.769508
620.313	26.7267	16.8981		620.389	6.13007	0.564525
620.824	26.5839	16.7848		620.896	6.56067	0.906002
621.326	26.8048	16.96		621.405	6.18439	0.607603
621.831	26.4832	16.705		621.904	6.47308	0.836545
622.339	26.7142	16.8882		622.41	6.23505	0.647777
622.845	26.6763	16.8582		622.912	6.23871	0.650681
623.359	26.4627	16.6887		623.565	6.41113	0.787417
623.858	26.9678	17.0893		623.922	6.06628	0.513945
624.369	26.5305	16.7425		624.427	6.5332	0.884221
624.981	26.5549	16.7618		624.937	6.03699	0.490712
625.377	26.4182	16.6534		625.442	6.40076	0.779189
625.889	26.5955	16.794		625.943	6.18561	0.608571
626.395	26.5967	16.795		626.452	6.34186	0.73248
626.901	26.3544	16.6028		626.956	6.21552	0.632288
627.408	26.8573	17.0017		627.47	6.12976	0.564283
627.908	26.4844	16.7059		627.982	6.43799	0.808714
628.416	26.8625	17.0058		628.553	6.13098	0.565251
628.923	26.5543	16.7613		628.989	6.43036	0.802664
629.435	26.6837	16.864		629.498	6.2149	0.631804
630	26.9135	17.0462		630.005	6.17249	0.598164
630.449	26.4587	16.6856		630.512	6.37451	0.758376
630.963	26.9122	17.0452		631.019	6.15692	0.585822
631.464	26.5787	16.7807		631.52	6.48193	0.843564
631.965	26.8427	16.99		632.021	6.0553	0.505232
632.479	26.7767	16.9378		632.528	6.34918	0.738289
632.986	26.6025	16.7996		633.029	6.17767	0.602279
633.499	26.8671	17.0094		633.583	6.11176	0.550004
634.012	26.5607	16.7664		634.038	6.2915	0.692549
634.518	26.9418	17.0687		634.545	6.10718	0.546374
635.025	26.6382	16.8279		635.05	6.43982	0.810166
635.535	26.756	16.9213		635.565	6.23962	0.651407
636.041	26.778	16.9387		636.078	6.41815	0.792983
636.55	26.676	16.8579		636.583	6.19202	0.613653
637.058	27.0163	17.1278		637.095	6.26434	0.67101
637.563	26.6159	16.8102		637.6	6.2735	0.67827
638.074	26.8582	17.0024		638.099	5.99304	0.455862
638.582	26.7264	16.8978		638.606	6.4035	0.781367
639.089	26.6376	16.8274		639.113	6.11664	0.553876
639.595	26.9421	17.0689		639.625	6.32477	0.718928
640.097	26.6483	16.8359		640.139	6.17157	0.597438
640.607	27.0453	17.1507		640.644	6.2323	0.645599
641.113	26.6254	16.8177		641.157	6.18744	0.610023
641.619	27.0932	17.1887		641.67	6.0907	0.533306
642.126	26.8546	16.9995		642.17	6.33728	0.72885
642.64	26.7648	16.9283		642.678	5.98511	0.44957
643.139	26.8732	17.0142		643.185	6.45447	0.821783
643.643	26.7065	16.8821		643.691	6.03119	0.486113
644.145	26.9321	17.061		644.206	6.34155	0.732238
644.653	26.6608	16.8458		644.716	6.2149	0.631804
645.159	26.8756	17.0162		645.22	6.33667	0.728366
645.668	26.8695	17.0113		645.721	6.23474	0.647535
646.173	26.9257	17.0559		646.233	6.13953	0.572027
646.682	26.8393	16.9874		646.734	6.27106	0.676334
647.197	26.6113	16.8066		647.238	6.12	0.556539
647.703	27.1002	17.1943		647.748	6.24634	0.656731
648.213	26.3681	16.6137		648.254	6.19965	0.619703
648.719	27.0068	17.1203		648.764	6.18042	0.604457
649.228	26.9678	17.0893		649.27	6.30493	0.703197
649.729	26.6998	16.8768		649.773	6.05194	0.50257
650.23	27.124	17.2132		650.279	6.4035	0.781367
650.73	26.8591	17.0031		650.786	6.15692	0.585822
651.244	26.9299	17.0593		651.294	6.25519	0.663749
651.744	26.8008	16.9569		651.802	6.27014	0.675608
652.245	26.7368	16.9061		652.309	6.10199	0.54226
652.753	26.9406	17.0677		652.816	6.18134	0.605183
653.261	26.705	16.8809		653.329	5.98419	0.448844
653.762	26.8875	17.0256		653.844	6.44501	0.81428
654.263	26.886	17.0244		654.351	5.99915	0.460702
654.768	26.5866	16.787		654.859	6.21918	0.635192
655.277	26.9421	17.0689		655.365	6.1499	0.580256
655.781	26.5363	16.7471		655.875	6.17798	0.602521
656.284	26.9965	17.112		656.38	6.18103	0.604941
656.79	26.6281	16.8199		656.888	6.00006	0.461428
657.292	26.9363	17.0643		657.389	6.45691	0.823719
657.797	26.7722	16.9341		657.896	6.04034	0.493374
658.313	26.7874	16.9462		658.403	6.28693	0.688919
658.822	26.8484	16.9946		658.905	6.15234	0.582192
659.322	26.6193	16.8129		659.418	6.22803	0.64221
659.823	27.009	17.1219		659.927	6.14227	0.574205
660.325	26.5735	16.7766		660.439	5.96954	0.437227
660.839	26.9324	17.0612		660.952	6.31012	0.707311
661.355	27.0029	17.1171		661.459	5.92316	0.400442
661.856	26.7337	16.9037		661.959	6.20544	0.624302
662.363	26.9208	17.052		662.466	6.10504	0.54468
662.87	26.6452	16.8335		662.975	6.11633	0.553634
663.375	27.0444	17.15		663.622	6.37512	0.75886
663.887	26.7825	16.9424		663.988	6.00647	0.46651
664.392	26.9049	17.0394		664.502	6.38367	0.765636
665.055	26.8195	16.9717		665.016	6.07269	0.519027
665.402	26.6837	16.864		665.522	6.30859	0.706101
665.908	26.9174	17.0493		666.03	6.08673	0.530159
666.409	26.6187	16.8124		666.536	6.18347	0.606877
666.919	27.1732	17.2521		667.043	5.76202	0.27266
667.425	26.7166	16.8901		667.544	6.48651	0.847194
667.933	26.9525	17.0772		668.045	6.11847	0.555328
668.439	26.7267	16.8981		668.604	6.34125	0.731996
668.947	26.7764	16.9375		669.066	6.15234	0.582192
669.448	26.9138	17.0464		669.581	6.14441	0.575899
670.036	26.5268	16.7396		670.094	6.10718	0.546374
670.473	26.9836	17.1019		670.599	6.19751	0.618009
670.978	26.6977	16.8751		671.11	6.22711	0.641484
671.485	26.828	16.9784		671.616	6.05804	0.50741
671.999	26.9162	17.0484		672.123	6.28082	0.684078
672.509	26.73	16.9007		672.629	6.02051	0.477643
673.016	26.9717	17.0924		673.138	6.33453	0.726672
673.525	26.5506	16.7584		673.66	6.1377	0.570575
674.03	27.0178	17.129		674.153	6.25519	0.663749
674.541	26.6254	16.8177		674.66	6.18713	0.609781
675.088	26.7892	16.9477		675.172	6.18408	0.607361
675.549	26.6879	16.8673		675.689	6.30432	0.702713
676.057	26.7993	16.9557		676.191	6.04248	0.495068
676.556	26.9293	17.0588		676.704	6.37665	0.76007
677.057	26.5536	16.7609		677.206	6.08643	0.529917
677.559	27.0319	17.1401		677.717	6.26373	0.670526
678.065	26.6422	16.831		678.217	6.10016	0.540808
678.573	26.7093	16.8843		678.725	6.07178	0.518301
679.08	26.7389	16.9078		679.225	6.17828	0.602763
679.591	26.5872	16.7875		679.732	5.98022	0.445698
680.096	26.8802	17.0198		680.247	6.31134	0.708279
680.606	26.6141	16.8088		680.748	6.04492	0.497004
681.12	26.9559	17.0798		681.263	6.18896	0.611233
681.627	26.6068	16.803		681.769	6.12732	0.562347
682.139	26.8155	16.9685		682.269	6.16058	0.588726
682.651	26.7242	16.8961		682.778	6.138	0.570817
683.157	26.7798	16.9402		683.285	6.08643	0.529917
683.666	26.9168	17.0489		683.788	6.35468	0.742645
684.166	26.5176	16.7323		684.296	5.97992	0.445456
684.667	27.1069	17.1996		684.802	6.34186	0.73248
685.183	26.5955	16.794		685.311	6.14563	0.576867
685.683	26.9165	17.0486		685.817	6.31104	0.708037
686.198	26.7386	16.9075		686.326	6.12549	0.560895
686.704	26.8304	16.9804		686.833	6.07697	0.522415
687.219	26.8051	16.9603		687.345	6.24664	0.656973
687.734	26.5216	16.7355		687.856	5.99976	0.461186
688.251	26.9641	17.0864		688.357	6.19598	0.616799
688.76	26.4505	16.6791		688.867	6.11328	0.551214
689.26	26.8604	17.0041		689.373	6.15021	0.580498
689.761	26.6135	16.8083		689.878	6.06537	0.513219
690.263	26.8057	16.9608		690.388	5.91858	0.396811
690.769	26.8756	17.0162		690.888	6.16119	0.58921
691.281	26.6769	16.8586		691.403	6.02478	0.481031
691.794	26.9839	17.083		691.909	6.19354	0.614863
				692.419	6.04736	0.49894
				692.92	6.11664	0.553876
				693.429	6.08093	0.525561
				693.934	6.17737	0.602037
				694.44	6.15906	0.587516
				694.943	5.97595	0.442309
				695.443	6.29852	0.698115
				695.953	6.01715	0.474981
				696.457	6.21124	0.6289
				696.969	6.01166	0.470625
				697.474	6.10474	0.544438
				697.984	5.98877	0.452474
				698.669	6.04218	0.494826
				698.998	6.13892	0.571543
				699.499	5.94879	0.42077
				699.998	6.185	0.608087
				700.504	6.06995	0.516849
				701.017	6.09528	0.536936
				701.528	6.03699	0.490712
				702.035	6.09802	0.539114
				702.545	6.12915	0.563799
				703.048	5.90576	0.386647
				703.645	6.20544	0.624302
				704.06	6.01105	0.470141
				704.561	6.16272	0.59042
				705.075	6.11725	0.55436
				705.582	6.18408	0.607361
				706.082	6.02722	0.482967
				706.591	6.08307	0.527255
				707.091	6.17035	0.59647
				707.6	5.89172	0.375514
				708.109	6.20483	0.623818
				708.656	5.91125	0.391003
				709.109	6.1441	0.575657
				709.615	5.97321	0.440131
				710.127	6.19232	0.613895
				710.64	6.02142	0.478369
				711.147	6.2204	0.63616
				711.655	6.07208	0.518543
				712.157	5.97137	0.438679
				712.673	6.16699	0.593808
				713.186	5.88776	0.372368
				713.694	6.24847	0.658425
				714.203	6.07452	0.520479
				714.708	6.15021	0.580498
				715.22	6.09436	0.53621
				715.732	6.08887	0.531853
				716.233	6.11206	0.550246
				716.748	6.03394	0.488291
				717.249	6.19415	0.615347
				717.757	6.03668	0.49047
				718.264	6.20361	0.62285
				718.764	5.98602	0.450296
				719.273	6.1319	0.565977
				719.783	6.01501	0.473287
				720.286	5.90118	0.383017
				720.795	6.23688	0.649229
				721.302	5.88226	0.368012
				721.811	6.11084	0.549278
				722.32	6.08673	0.530159
				722.828	6.05225	0.502812
				723.335	6.10748	0.546616
				723.841	6.04706	0.498698
				724.341	6.18805	0.610507
				724.85	5.96405	0.432871
				725.356	6.12335	0.559201
				725.856	5.89569	0.378661
				726.357	6.08124	0.525803
				726.873	6.05896	0.508136
				727.373	6.08429	0.528223
				727.888	6.13617	0.569365
				728.39	5.95612	0.426579
				728.895	6.16272	0.59042
				729.404	6.01349	0.472077
				729.906	6.21704	0.633498
				730.406	5.9082	0.388583
				730.912	6.06598	0.513703
				731.423	6.10901	0.547826
				731.928	5.9079	0.388341
				732.437	6.19781	0.618251
				732.942	5.90179	0.383501
				733.45	6.15204	0.58195
				733.958	6.05713	0.506684
				734.47	5.7959	0.299523
				734.975	6.14899	0.57953
				735.483	5.91064	0.390519
				735.988	6.28296	0.685772
				736.497	5.85632	0.347441
				736.999	6.08246	0.526771
				737.506	5.93597	0.410606
				738.012	6.06476	0.512735
				738.514	6.1084	0.547342
				739.022	5.86578	0.354943
				739.53	6.1676	0.594292
				740.032	5.98724	0.451264
				740.544	6.08795	0.531127
				741.045	6.00067	0.461912
				741.551	5.89081	0.374788
				742.063	6.25824	0.66617
				742.576	5.95642	0.426821
				743.083	6.11359	0.551456
				743.714	6.03363	0.488049
				744.093	6.05713	0.506684
				744.606	6.08276	0.527013
				745.107	5.90027	0.382291
				745.609	6.13312	0.566945
				746.115	5.84503	0.338487
				746.623	6.16058	0.588726
				747.129	5.90088	0.382775
				747.639	5.9256	0.402378
				748.14	6.06659	0.514187
				748.725	5.95276	0.423917
				749.146	6.0202	0.477401
				749.653	5.93231	0.407702
				750.163	6.10321	0.543228
				750.671	5.96649	0.434807
				751.171	5.94055	0.414236
				751.685	5.97992	0.445456
				752.192	5.84412	0.337761
				752.704	6.12549	0.560895
				753.21	5.91522	0.394149
				753.749	6.07208	0.518543
				754.22	5.99121	0.45441
				754.731	5.87982	0.366076
				755.231	6.08948	0.532337
				755.732	5.91492	0.393907
				756.248	6.07697	0.522415
				756.748	5.9375	0.411816
				757.263	5.90424	0.385437
				757.77	6.00952	0.468931
				758.28	5.81879	0.317674
				758.794	6.11267	0.55073
				759.3	5.89081	0.374788
				759.811	5.98633	0.450538
				760.318	6.01135	0.470383
				760.819	5.82001	0.318642
				761.328	6.15723	0.586064
				761.844	5.92529	0.402136
				762.36	5.96222	0.431419
				762.865	5.87677	0.363656
				763.374	5.84076	0.335099
				763.874	6.03912	0.492406
				764.388	5.8078	0.308961
				764.889	6.06781	0.515155
				765.396	5.88776	0.372368
				765.904	6.04797	0.499424
				766.406	5.87341	0.360994
				766.92	5.95612	0.426579
				767.422	6.00922	0.468689
				767.929	5.86884	0.357364
				768.439	6.13556	0.568881
				768.95	5.87433	0.36172
				769.45	6.06201	0.510556
				769.96	5.88165	0.367528
				770.471	5.90057	0.382533
				770.982	6.07819	0.523383
				771.483	5.91492	0.393907
				771.984	5.96283	0.431903
				772.484	5.91125	0.391003
				772.997	6.0141	0.472561
				773.499	5.83618	0.331468
				773.999	5.85022	0.342601
				774.512	6.04065	0.493616

## Sheet: Kidney2
Saturation				Desaturation
Time since start (s)	Rat_1 Sensor 1 - H2 (MilliVolt)	post calibration		Time since start (s)	Rat_1 Sensor 1 - H2 (MilliVolt)	post calibration
0	5.88623	0.371158		0	32.5815	21.5411
0.511	5.9613	0.430693		0.501	32.5986	21.5546
1.017	5.95917	0.428999		1.01	32.4411	21.4297
1.524	5.95612	0.426579		1.584	32.4124	21.407
2.033	6.06873	0.515881		2.017	32.4408	21.4295
2.534	5.94879	0.42077		2.527	32.6157	21.5682
3.042	6.05957	0.50862		3.033	32.3541	21.3608
3.551	5.98419	0.448844		3.541	32.6309	21.5803
4.065	6.03851	0.491922		4.047	32.3917	21.3905
4.57	6.08765	0.530885		4.557	32.6126	21.5657
5.071	6.05652	0.5062		5.057	32.4084	21.4038
5.58	5.90485	0.385921		5.572	32.2919	21.3114
6.088	6.08948	0.532337		6.076	32.5461	21.513
6.595	6.18286	0.606393		6.579	32.2931	21.3124
7.1	6.02081	0.477885		7.087	32.5101	21.4844
7.61	6.05469	0.504748		7.589	32.4414	21.43
8.111	6.26129	0.66859		8.097	32.2714	21.2952
8.765	6.17493	0.600101		8.609	32.3843	21.3847
9.118	6.06873	0.515881		9.112	32.3349	21.3455
9.628	6.19171	0.613411		9.622	32.225	21.2584
10.128	6.11053	0.549036		10.127	32.3196	21.3334
10.633	6.45081	0.818878		10.635	31.9727	21.0583
11.134	6.33392	0.726188		11.141	32.1228	21.1773
11.645	6.36627	0.751841		11.655	31.9971	21.0776
12.145	6.45264	0.82033		12.158	31.8726	20.9789
12.651	6.68396	1.00377		12.668	31.7136	20.8528
13.158	6.64337	0.971587		13.172	31.6083	20.7693
13.756	6.92017	1.19109		13.683	31.5262	20.7042
14.173	7.07275	1.3121		14.189	31.5451	20.7192
14.678	7.24426	1.44811		14.697	31.2338	20.4723
15.181	7.41547	1.58387		15.197	31.185	20.4336
15.689	7.57355	1.70924		15.697	31.1639	20.4169
16.19	7.80548	1.89316		16.198	30.8533	20.1706
16.704	8.02368	2.0662		16.706	30.7208	20.0655
17.204	8.11798	2.14098		17.216	30.8035	20.1311
17.71	8.39905	2.36388		17.73	30.372	19.7889
18.211	8.74481	2.63807		18.234	30.2682	19.7066
18.785	8.87665	2.74262		18.735	30.2661	19.7049
19.221	9.20654	3.00424		19.246	30.0031	19.4963
19.723	9.45221	3.19906		19.75	29.8383	19.3656
20.227	9.92584	3.57466		20.262	29.8679	19.3891
20.74	9.85138	3.51561		20.778	29.0067	18.7061
21.254	10.1801	3.77625		21.283	29.4003	19.0183
21.758	10.6494	4.14846		21.79	29.288	18.9293
22.271	10.7794	4.25156		22.298	28.8953	18.6178
22.776	11.026	4.44711		22.805	28.7976	18.5404
23.276	11.279	4.64773		23.312	28.7985	18.5411
23.79	11.7987	5.05988		23.824	28.5257	18.3247
24.3	11.7563	5.02624		24.332	28.1592	18.0341
24.806	12.1411	5.33141		24.841	28.2986	18.1447
25.313	12.3935	5.53156		25.344	27.9834	17.8947
25.824	12.8177	5.86795		25.858	27.7487	17.7086
26.331	12.9019	5.93475		26.358	27.7548	17.7134
26.836	13.2034	6.17385		26.861	27.4802	17.4956
27.345	13.5086	6.41587		27.361	27.2174	17.2872
27.845	13.6264	6.50928		27.869	27.153	17.2362
28.362	13.8309	6.67143		28.37	26.9867	17.1043
28.869	14.27	7.01968		28.872	26.6837	16.864
29.38	14.3661	7.09592		29.376	26.5109	16.727
29.883	14.3774	7.10487		29.887	26.528	16.7405
30.393	14.7424	7.39432		30.387	26.0995	16.4008
30.899	14.9719	7.57631		30.892	26.0596	16.369
31.414	14.96	7.56687		31.4	25.9726	16.3001
31.924	15.3821	7.90157		31.902	25.7071	16.0895
32.425	15.5722	8.05234		32.41	25.4977	15.9235
32.939	15.7556	8.19779		32.92	25.4071	15.8516
33.447	15.8987	8.31129		33.426	25.2859	15.7556
33.958	16.1996	8.54992		33.932	24.8831	15.4361
34.463	16.1874	8.54024		34.439	24.9701	15.5051
34.962	16.3336	8.65616		34.95	24.967	15.5026
35.473	16.778	9.00853		35.45	24.639	15.2425
35.976	16.7203	8.96279		35.955	24.3893	15.0445
36.476	16.9202	9.12131		36.61	24.2953	14.97
36.979	17.3041	9.42576		36.963	24.0973	14.8129
37.479	17.2348	9.37082		37.463	23.9304	14.6805
37.986	17.3422	9.45601		37.964	23.7625	14.5474
38.491	17.6691	9.7152		38.464	23.6469	14.4557
39.004	17.6889	9.73093		38.965	23.3945	14.2556
39.51	17.7747	9.79894		39.478	23.3548	14.2241
40.023	18.0832	10.0436		39.978	23.3063	14.1856
40.535	18.349	10.2544		40.479	22.7521	13.7461
41.042	18.107	10.0625		40.986	22.9782	13.9255
41.549	18.3954	10.2912		41.598	22.6108	13.6341
42.054	18.6389	10.4843		41.995	22.5113	13.5552
42.569	18.5471	10.4115		42.502	22.2644	13.3594
43.082	18.8229	10.6302		43.009	22.3431	13.4218
43.588	18.9777	10.7529		43.51	22.2345	13.3357
44.098	18.8309	10.6365		44.017	22.0636	13.2002
44.599	19.0335	10.7972		44.516	21.9232	13.0888
45.102	19.3317	11.0337		45.029	21.806	12.9959
45.611	19.3765	11.0693		45.533	21.6031	12.835
46.117	19.5114	11.1762		46.044	21.4044	12.6774
46.631	19.7293	11.349		46.601	21.2604	12.5632
47.144	19.729	11.3488		47.059	21.3022	12.5963
47.651	19.928	11.5066		47.564	21.062	12.4059
48.158	20.1627	11.6927		48.073	20.8331	12.2244
48.811	20.1474	11.6806		48.58	20.8801	12.2616
49.164	20.22	11.7382		49.092	20.7071	12.1244
49.665	20.5115	11.9693		49.605	20.4678	11.9347
50.176	20.3036	11.8045		50.109	20.5612	12.0087
50.681	20.5841	12.0269		50.618	20.4205	11.8972
51.188	20.719	12.1339		51.12	20.079	11.6264
51.69	20.7837	12.1852		51.639	20.1865	11.7115
52.204	20.8548	12.2416		52.124	20.1218	11.6602
52.704	21.1267	12.4572		52.628	19.8706	11.4611
53.205	21.0678	12.4105		53.139	19.6588	11.2931
53.819	21.1227	12.454		53.654	19.6613	11.295
54.22	21.322	12.6121		54.166	19.7049	11.3297
54.725	21.4035	12.6767		54.666	19.3381	11.0388
55.229	21.5173	12.767		55.173	19.1818	10.9148
55.735	21.5924	12.8265		55.681	19.2847	10.9964
56.24	21.6486	12.871		56.187	19.2392	10.9603
56.754	21.8936	13.0654		56.697	18.9182	10.7058
57.26	21.9125	13.0804		57.206	18.8834	10.6782
57.768	21.926	13.091		57.715	18.9694	10.7464
58.283	22.175	13.2885		58.221	18.7024	10.5346
58.825	22.2278	13.3304		58.728	18.4802	10.3585
59.292	22.2821	13.3734		59.228	18.605	10.4574
59.8	22.5107	13.5547		59.744	18.45	10.3345
60.301	22.3657	13.4397		60.246	18.2742	10.1951
60.815	22.4835	13.5332		60.752	18.1329	10.0831
61.322	22.7518	13.7459		61.26	18.2507	10.1765
61.829	22.7292	13.728		61.762	18.1	10.0569
62.331	22.7292	13.728		62.261	17.941	9.93083
62.839	23.1183	14.0365		62.766	17.7737	9.79821
63.346	22.9312	13.8882		63.277	17.8598	9.86646
63.852	22.9724	13.9209		63.781	17.7762	9.80015
64.36	23.1393	14.0532		64.295	17.4796	9.56491
64.861	23.0685	13.9971		64.797	17.4426	9.53563
65.371	23.3859	14.2488		65.307	17.5937	9.65542
65.877	23.3087	14.1876		65.809	17.42	9.51772
66.383	23.2672	14.1546		66.312	17.1838	9.3304
66.893	23.6465	14.4555		66.825	17.3904	9.49424
67.393	23.3835	14.2469		67.331	17.3569	9.46762
67.901	23.5754	14.3991		67.841	16.9858	9.17334
68.407	23.7094	14.5053		68.345	16.9452	9.14115
68.915	23.6777	14.4802		68.854	16.8665	9.07871
69.425	23.6459	14.455		69.361	16.9589	9.15204
69.933	24.086	14.804		69.87	16.8271	9.04749
70.44	23.8239	14.5961		70.379	16.7291	8.96981
70.947	24.0033	14.7384		70.889	16.7511	8.98723
71.459	24.1119	14.8245		71.4	16.7508	8.98699
71.97	24.1113	14.8241		71.901	16.571	8.84444
72.472	24.2419	14.9276		72.409	16.4761	8.76918
72.972	24.3478	15.0116		72.919	16.5167	8.80137
73.476	24.3204	14.9898		73.431	16.5265	8.80911
73.986	24.4849	15.1203		73.937	16.2854	8.61792
74.486	24.4196	15.0685		74.451	16.2152	8.56226
74.994	24.4156	15.0653		74.954	16.2769	8.61115
75.504	24.6301	15.2355		75.464	16.2466	8.58719
76.01	24.5584	15.1786		75.971	16.051	8.43206
76.517	24.6832	15.2776		76.481	15.9079	8.31856
77.034	24.9124	15.4593		76.984	15.8203	8.2491
77.534	24.761	15.3393		77.497	15.8517	8.27403
78.042	24.8315	15.3952		78.001	15.6964	8.15084
78.55	24.9927	15.523		78.512	15.5237	8.01386
79.054	24.8502	15.41		79.029	15.6851	8.14189
79.568	25.0165	15.5419		79.529	15.5975	8.07243
80.069	25.0827	15.5944		80.032	15.5038	7.99813
80.573	24.9313	15.4743		80.54	15.3189	7.85147
81.081	25.3171	15.7802		81.04	15.4663	7.96837
81.587	25.17	15.6636		81.677	15.1749	7.73724
82.097	25.2814	15.7519		82.047	15.144	7.7128
82.597	25.3351	15.7945		82.557	15.1361	7.70651
83.104	25.1938	15.6825		83.058	15.1077	7.684
83.612	25.5072	15.931		83.565	15.1202	7.69392
84.121	25.3857	15.8347		84.064	15.0653	7.65036
84.627	25.48	15.9095		84.572	14.9664	7.57195
85.129	25.686	16.0728		85.081	14.9072	7.525
85.644	25.4935	15.9201		85.587	14.9332	7.54557
86.145	25.6	16.0046		86.088	14.8703	7.49572
86.649	25.6186	16.0193		86.667	14.6695	7.33647
87.159	25.5762	15.9857		87.093	14.6179	7.29557
87.673	25.7007	16.0844		87.598	14.8059	7.44465
88.18	25.6213	16.0215		88.107	14.7046	7.36431
88.688	25.6558	16.0489		88.61	14.4894	7.19369
89.189	25.7401	16.1157		89.12	14.4919	7.19562
89.691	25.5643	15.9763		89.626	14.494	7.19732
90.196	25.8389	16.1941		90.134	14.5343	7.22926
90.709	25.5984	16.0034		90.641	14.3469	7.08067
91.223	25.7779	16.1457		91.143	14.295	7.03953
91.722	25.8987	16.2415		91.687	14.2804	7.02791
92.228	25.7523	16.1253		92.157	14.1898	6.95603
92.736	25.9143	16.2539		92.666	14.1943	6.95966
93.237	26.0254	16.3419		93.167	14.122	6.90231
93.875	25.9048	16.2463		93.676	13.9951	6.80163
94.251	26.0986	16.4		94.181	14.0814	6.87012
94.752	25.8289	16.1861		94.682	14.0213	6.82244
95.257	25.9128	16.2526		95.189	13.956	6.77065
95.77	25.9967	16.3192		95.698	13.8687	6.70144
96.275	25.943	16.2766		96.203	13.9978	6.80381
96.776	26.0059	16.3265		96.715	13.9111	6.73508
97.283	25.9558	16.2868		97.221	13.7515	6.60851
97.788	25.929	16.2655		97.721	13.6926	6.5618
98.292	26.0324	16.3475		98.231	13.833	6.67312
98.856	25.9579	16.2885		98.738	13.7305	6.59181
99.299	26.1713	16.4576		99.248	13.5458	6.44539
99.807	26.0553	16.3657		99.75	13.6157	6.50081
100.316	25.9814	16.3071		100.262	13.8147	6.6586
100.821	26.1334	16.4276		100.764	13.5571	6.45434
101.332	25.9827	16.3081		101.279	13.5437	6.4437
101.831	26.1447	16.4366		101.782	13.4933	6.40376
102.332	25.9949	16.3177		102.292	13.512	6.41853
102.838	26.185	16.4685		102.799	13.6295	6.5117
103.35	26.4984	16.7171		103.308	13.3829	6.31616
103.862	26.1395	16.4325		103.81	13.3728	6.30817
104.367	26.2759	16.5406		104.321	13.4863	6.3982
104.876	26.46	16.6866		104.822	13.4958	6.4057
105.382	26.25	16.5201		105.338	13.3014	6.25154
105.894	26.6275	16.8194		105.838	13.3524	6.29196
106.399	26.3486	16.5982		106.345	13.2874	6.24041
106.908	26.5714	16.7749		106.853	13.3533	6.29268
107.41	26.5707	16.7744		107.362	13.3011	6.2513
107.924	26.5649	16.7698		107.873	12.9672	5.98654
108.425	26.6193	16.8129		108.378	13.1497	6.13126
108.925	26.6135	16.8083		108.887	13.1018	6.09326
109.432	26.734	16.9039		109.392	13.1647	6.14312
109.942	26.9193	17.0508		109.902	12.9733	5.99138
110.447	26.8417	16.9893		110.407	12.9608	5.98146
110.954	26.8433	16.9905		110.907	12.926	5.95387
111.459	27.0416	17.1478		111.415	13.0688	6.06713
111.971	26.9046	17.0392		111.915	12.9233	5.95169
112.476	27.294	17.348		112.416	12.8873	5.92313
112.986	26.9992	17.1142		112.933	12.8479	5.89191
113.492	27.1948	17.2693		113.437	12.9602	5.98097
114.001	27.2983	17.3514		113.94	12.7618	5.82366
114.508	27.1051	17.1982		114.447	12.6822	5.7605
115.01	27.3169	17.3661		114.948	12.8812	5.91829
115.519	27.2778	17.3352		115.462	12.7951	5.85004
116.027	27.2781	17.3354		115.968	12.764	5.82536
116.537	27.399	17.4312		116.481	12.5156	5.62836
117.041	27.3584	17.399		116.987	12.6355	5.72347
117.549	27.5345	17.5387		117.497	12.5754	5.6758
118.055	27.5665	17.5641		117.999	12.525	5.63586
118.564	27.4744	17.491		118.5	12.4225	5.55455
119.064	27.7173	17.6837		119.009	12.1954	5.37449
119.57	27.6282	17.613		119.515	12.6889	5.76582
120.081	27.6761	17.651		120.016	12.4481	5.57488
120.581	27.6309	17.6152		120.526	12.3611	5.5059
121.085	27.7139	17.681		121.032	12.3193	5.47275
121.598	27.9419	17.8618		121.541	12.5067	5.62134
122.104	27.7161	17.6827		122.05	12.4097	5.54438
122.612	27.8113	17.7582		122.556	12.2525	5.41975
123.114	27.8555	17.7933		123.058	12.323	5.47565
123.626	27.8824	17.8146		123.572	12.0828	5.28519
124.127	28.053	17.9499		124.074	12.2989	5.45653
124.632	27.9581	17.8746		124.579	12.2113	5.38708
125.145	28.0695	17.9629		125.089	12.1259	5.31931
125.651	28.0875	17.9772		125.596	12.1695	5.35392
126.158	28.0563	17.9525		126.107	12.1573	5.34424
126.658	28.2013	18.0675		126.691	12.2162	5.39095
127.166	28.0518	17.9489		127.125	12.0819	5.28446
127.673	28.2657	18.1185		127.641	12.0456	5.25566
128.179	28.2578	18.1123		128.15	12.0032	5.22203
128.694	28.2166	18.0796		128.651	12.0755	5.27938
129.199	28.3533	18.188		129.151	11.9308	5.16467
129.705	28.1952	18.0626		129.652	11.8442	5.09594
130.206	28.5458	18.3407		130.16	12.0389	5.25034
130.721	28.4183	18.2396		130.668	11.9873	5.20944
131.222	28.3316	18.1708		131.173	11.9431	5.17435
131.73	28.5849	18.3717		131.716	11.8146	5.07246
132.237	28.5016	18.3056		132.188	11.7566	5.02648
132.744	28.6087	18.3906		132.698	11.9272	5.16176
133.254	28.7015	18.4641		133.203	11.9052	5.14434
133.913	28.5297	18.3279		133.706	11.8048	5.06472
134.269	28.8348	18.5699		134.215	11.7065	4.98679
134.776	28.6658	18.4358		134.716	11.7206	4.99792
135.283	28.8171	18.5559		135.228	11.8427	5.09473
135.797	28.7732	18.521		135.73	11.6632	4.95243
136.299	28.6636	18.4341		136.235	11.6412	4.935
136.799	28.927	18.643		136.736	11.6101	4.91032
137.305	28.7323	18.4886		137.244	11.7313	5.00639
137.816	28.8635	18.5926		137.745	11.6968	4.97905
138.322	28.8733	18.6004		138.25	11.4993	4.82247
138.938	28.9389	18.6524		138.758	11.5131	4.83336
139.335	29.0671	18.7541		139.259	11.528	4.84521
139.846	28.9221	18.6391		139.767	11.636	4.93089
140.348	29.0219	18.7182		140.276	11.5509	4.86337
140.863	29.0082	18.7074		140.776	11.5463	4.85973
141.367	29.0747	18.7601		141.277	11.4789	4.80625
141.876	29.126	18.8008		141.783	11.6986	4.9805
142.376	28.938	18.6517		142.291	11.597	4.89991
142.876	29.3143	18.9501		142.792	11.3593	4.71138
143.377	29.0585	18.7473		143.3	11.3693	4.71937
143.93	29.2413	18.8923		143.81	11.3519	4.70557
144.393	29.2249	18.8792		144.315	11.4774	4.80504
144.894	29.1165	18.7933		144.823	11.4117	4.75301
145.398	29.2889	18.93		145.33	11.282	4.65015
145.902	29.1364	18.809		145.841	11.3672	4.71767
146.408	29.5001	19.0975		146.354	11.4011	4.74454
146.909	29.1318	18.8054		146.862	11.3858	4.73244
147.415	29.4202	19.0341		147.369	11.1896	4.57682
147.923	29.3164	18.9518		147.871	11.2537	4.62765
148.423	29.3045	18.9424		148.376	11.2332	4.61143
148.938	29.3945	19.0137		148.886	11.2521	4.62644
149.447	29.3018	18.9402		149.392	11.2274	4.60683
149.947	29.527	19.1188		149.903	11.1435	4.54028
150.457	29.3546	18.982		150.408	11.0855	4.4943
150.962	29.4543	19.0612		150.915	11.2408	4.61748
151.469	29.5612	19.1459		151.417	11.0547	4.46986
151.973	29.3906	19.0106		151.917	10.9995	4.42605
152.479	29.6805	19.2405		152.43	11.0992	4.50519
152.986	29.4507	19.0583		152.932	11.0391	4.45751
153.487	29.7299	19.2797		153.437	11.0938	4.50083
153.987	29.5093	19.1047		153.946	10.8954	4.34353
154.494	29.5511	19.1379		154.448	10.9592	4.39411
155.006	29.5328	19.1234		154.948	10.9952	4.42266
155.511	29.6045	19.1802		155.449	10.9918	4.42
156.02	29.6942	19.2514		155.954	10.8463	4.30456
156.524	29.5807	19.1614		156.468	10.8713	4.32441
157.025	29.8114	19.3443		156.978	10.8591	4.31473
157.534	29.6942	19.2514		157.486	10.9027	4.34933
158.041	29.8544	19.3785		157.993	10.9415	4.38007
158.548	29.7012	19.257		158.495	10.7187	4.2034
159.05	29.6234	19.1953		159.003	10.7486	4.22712
159.556	29.9429	19.4486		159.513	10.8243	4.28714
160.058	29.6228	19.1948		160.026	10.867	4.32102
160.566	29.9164	19.4276		160.527	10.7724	4.246
161.066	29.7522	19.2974		161.034	10.8063	4.27286
161.571	29.8703	19.391		161.542	10.6696	4.16444
162.079	29.8514	19.376		162.043	10.7504	4.22857
162.579	29.7931	19.3298		162.55	10.7986	4.26681
163.087	30.0027	19.4961		163.058	10.5502	4.06981
163.596	29.7946	19.331		163.562	10.6476	4.14701
164.096	29.9896	19.4857		164.064	10.6641	4.16008
164.611	29.8514	19.376		164.575	10.7367	4.21768
165.113	30.1282	19.5955		165.087	10.5844	4.09692
165.627	30.0018	19.4953		165.588	10.5441	4.06497
166.137	30.0061	19.4987		166.09	10.5148	4.04174
166.642	30.2448	19.688		166.748	10.6778	4.17097
167.15	30.145	19.6088		167.106	10.5466	4.06691
167.657	30.3363	19.7606		167.612	10.4224	3.96841
168.159	29.9915	19.4871		168.119	10.4767	4.01149
168.663	30.2902	19.724		168.62	10.5649	4.08143
169.168	30.1059	19.5779		169.134	10.6232	4.12765
169.676	30.0745	19.5529		169.64	10.4605	3.99866
170.179	30.3076	19.7378		170.151	10.5121	4.03956
170.688	30.0909	19.566		170.657	10.3555	3.91541
171.194	30.3485	19.7703		171.171	10.6137	4.12015
171.696	30.1831	19.6391		171.736	10.4205	3.96696
172.196	30.2869	19.7214		172.183	10.3513	3.91202
172.704	30.1587	19.6197		172.687	10.2084	3.79876
173.204	30.3793	19.7947		173.201	10.3931	3.94518
173.704	30.293	19.7262		173.705	10.4529	3.99261
174.212	30.2188	19.6674		174.216	10.3152	3.88346
174.722	30.437	19.8405		174.719	10.2274	3.81376
175.223	30.1505	19.6132		175.232	10.2759	3.85224
175.73	30.3775	19.7933		175.744	10.3903	3.943
176.236	30.2203	19.6686		176.244	10.256	3.83651
176.752	30.3247	19.7514		176.749	10.1178	3.72688
177.261	30.3928	19.8054		177.252	10.2383	3.82248
177.767	30.3351	19.7596		177.761	10.1978	3.79029
178.274	30.4712	19.8676		178.275	10.1648	3.76415
178.787	30.3085	19.7386		178.776	10.2908	3.8641
179.3	30.6122	19.9794		179.291	10.1196	3.72833
179.806	30.3281	19.7541		179.792	10.0479	3.67146
180.308	30.603	19.9721		180.299	10.2292	3.81522
180.815	30.5325	19.9162		180.806	10.0739	3.69203
181.317	30.3891	19.8025		181.313	9.88831	3.54489
181.829	30.5942	19.9651		181.827	10.0107	3.64194
182.335	30.3799	19.7952		182.34	10.1431	3.74697
182.847	30.7001	20.0491		182.841	10.1569	3.75786
183.361	30.5423	19.9239		183.347	9.9765	3.61483
183.948	30.7419	20.0822		183.856	9.89868	3.55312
184.371	30.6027	19.9719		184.361	10.0244	3.65283
184.876	30.7574	20.0946		184.87	9.97833	3.61628
185.377	30.8151	20.1403		185.377	10.0681	3.68743
185.893	30.4727	19.8688		185.887	9.9115	3.56328
186.397	30.838	20.1585		186.393	9.94537	3.59015
186.909	30.5957	19.9663		186.905	9.97467	3.61338
187.41	30.7062	20.0539		187.409	9.89105	3.54707
187.91	30.5713	19.9469		187.918	9.81415	3.48608
188.416	30.6857	20.0377		188.423	9.81995	3.49068
188.96	30.892	20.2013		188.931	9.83368	3.50157
189.423	30.5319	19.9157		189.433	9.94598	3.59063
189.932	30.7797	20.1122		189.94	9.86664	3.52771
190.441	30.6619	20.0188		190.448	9.88953	3.54586
190.945	30.7809	20.1132		190.95	9.90509	3.5582
191.459	30.6262	19.9905		191.462	9.88647	3.54344
191.963	30.7132	20.0595		191.962	10.0244	3.65283
192.47	30.8133	20.1389		192.462	9.76013	3.44324
192.971	30.6589	20.0164		192.963	9.78149	3.46019
193.478	30.9015	20.2088		193.477	9.758	3.44155
193.995	30.7489	20.0878		193.987	9.86969	3.53013
194.493	30.9247	20.2272		194.497	9.81934	3.4902
195.006	30.6958	20.0457		195.001	9.68384	3.38274
195.519	30.8774	20.1897		195.509	9.69971	3.39533
196.024	30.947	20.2449		196.015	9.78607	3.46382
196.535	30.661	20.0181		196.525	9.78821	3.46551
197.038	30.9906	20.2795		197.04	9.59167	3.30965
197.551	30.737	20.0784		197.546	9.5755	3.29683
198.051	31.0272	20.3085		198.05	9.55505	3.28061
198.557	30.9067	20.2129		198.561	9.77448	3.45462
199.067	30.8514	20.1691		199.063	9.73633	3.42437
199.571	30.9943	20.2824		199.572	9.50226	3.23875
200.082	30.8081	20.1347		200.072	9.5047	3.24068
200.586	31.0449	20.3225		200.573	9.53766	3.26682
201.098	30.8545	20.1715		201.078	9.60449	3.31982
201.601	31.0886	20.3571		201.59	9.58374	3.30336
202.112	31.0291	20.31		202.093	9.45496	3.20123
202.613	30.7401	20.0808		202.607	9.51202	3.24649
203.127	31.1722	20.4235		203.113	9.46716	3.21091
203.636	30.8667	20.1812		203.621	9.51538	3.24915
204.148	31.1456	20.4024		204.129	9.5108	3.24552
204.66	30.8945	20.2032		204.634	9.38751	3.14775
205.16	30.9912	20.2799		205.143	9.33563	3.10661
205.667	30.9998	20.2867		205.65	9.50836	3.24359
206.176	30.9634	20.2579		206.15	9.53156	3.26198
206.682	31.0318	20.3121		206.77	9.38324	3.14436
207.192	30.9586	20.2541		207.17	9.29596	3.07515
207.704	31.0803	20.3506		207.685	9.31885	3.0933
208.21	30.8835	20.1945		208.188	9.44153	3.19059
208.714	31.0873	20.3562		208.691	9.4223	3.17534
209.222	31.0184	20.3015		209.197	9.20776	3.00521
209.73	30.86	20.1759		209.713	9.19342	2.99383
210.237	31.2366	20.4745		210.219	9.23248	3.02481
210.75	30.9061	20.2124		210.727	9.41162	3.16687
211.259	31.2354	20.4736		211.229	9.30115	3.07926
211.759	30.9628	20.2574		211.783	9.24103	3.03158
212.267	31.1542	20.4092		212.247	9.24286	3.03304
212.767	31.0864	20.3555		212.753	9.26483	3.05046
213.268	30.9378	20.2376		213.259	9.28986	3.07031
213.776	31.0428	20.3208		213.76	9.216	3.01174
214.276	31.0263	20.3078		214.266	9.14246	2.95341
214.783	31.1893	20.437		214.779	9.20105	2.99988
215.292	30.9747	20.2669		215.282	9.25964	3.04635
215.8	31.17	20.4218		215.795	9.20135	3.00012
216.306	31.0242	20.3061		216.307	8.92456	2.78062
216.816	31.04	20.3187		216.834	9.10889	2.92679
217.321	31.1008	20.3668		217.325	9.15131	2.96043
217.829	30.9702	20.2632		217.83	9.19403	2.99431
218.33	31.2766	20.5062		218.338	9.13055	2.94398
218.837	31.08	20.3504		218.839	8.8974	2.75908
219.349	31.1902	20.4377		219.339	8.99017	2.83265
219.853	31.0236	20.3056		219.844	9.2337	3.02578
220.365	31.2039	20.4486		220.354	9.19281	2.99335
220.877	31.21	20.4535		220.861	8.99414	2.8358
221.378	31.0654	20.3388		221.369	8.93799	2.79127
221.892	31.3141	20.536		221.876	9.09515	2.9159
222.398	31.055	20.3305		222.378	9.00391	2.84354
222.914	31.264	20.4963		222.887	8.9447	2.79659
223.423	31.1481	20.4043		223.393	8.93616	2.78982
223.994	31.131	20.3908		223.901	8.92059	2.77747
224.423	31.178	20.4281		224.407	9.03351	2.86702
224.928	31.1536	20.4087		224.917	8.98285	2.82684
225.439	31.322	20.5423		225.431	8.90167	2.76247
225.94	31.0565	20.3317		225.931	8.75916	2.64945
226.446	31.3287	20.5476		226.431	8.87085	2.73803
226.955	31.1334	20.3927		226.938	8.96484	2.81256
227.457	31.362	20.574		227.452	8.84766	2.71963
227.961	30.9933	20.2816		227.955	8.82263	2.69979
228.474	31.3449	20.5604		228.463	8.82935	2.70511
229.028	31.2372	20.475		228.969	8.83606	2.71044
229.486	31.2112	20.4544		229.478	8.85193	2.72302
229.991	31.2802	20.5091		229.986	8.88794	2.75158
230.507	31.2033	20.4481		230.495	8.73901	2.63348
231.018	31.4853	20.6718		231.002	8.80005	2.68188
231.525	31.2448	20.4811		231.503	8.8446	2.71721
232.033	31.2506	20.4857		232.012	8.7854	2.67026
232.533	31.2802	20.5091		232.519	8.81683	2.69519
233.035	31.2271	20.467		233.025	8.66302	2.57322
233.549	31.4554	20.648		233.526	8.70026	2.60274
234.055	31.1633	20.4164		234.033	8.89893	2.76029
234.564	31.4578	20.65		234.544	8.72833	2.62501
235.064	31.1057	20.3707		235.05	8.61877	2.53812
235.58	31.3974	20.6021		235.56	8.59375	2.51828
236.085	31.2802	20.5091		236.065	8.70605	2.60734
236.597	31.4264	20.6251		236.574	8.73322	2.62888
237.103	31.3791	20.5875		237.08	8.65479	2.56668
237.612	31.2399	20.4772		237.581	8.63281	2.54926
238.111	31.3812	20.5892		238.088	8.54614	2.48053
238.617	31.2036	20.4484		238.587	8.70239	2.60444
239.119	31.5213	20.7003		239.089	8.82874	2.70463
239.629	31.3464	20.5616		239.589	8.47107	2.42099
240.133	31.503	20.6858		240.103	8.59619	2.52022
240.642	31.4331	20.6304		240.603	8.61389	2.53425
241.142	31.3342	20.552		241.109	8.59924	2.52264
241.643	31.4694	20.6592		241.625	8.56201	2.49311
242.15	31.3559	20.5691		242.136	8.60413	2.52651
242.662	31.4975	20.6814		242.644	8.63281	2.54926
243.167	31.3745	20.5839		243.154	8.59589	2.51997
243.674	31.4871	20.6732		243.655	8.63678	2.5524
244.174	31.3934	20.5989		244.157	8.48816	2.43454
244.676	31.3333	20.5512		244.665	8.4903	2.43624
245.177	31.4209	20.6207		245.171	8.48419	2.4314
245.682	31.3943	20.5996		245.687	8.52081	2.46044
246.19	31.4487	20.6427		246.202	8.55347	2.48633
246.695	31.4288	20.627		246.839	8.56171	2.49287
247.21	31.6711	20.8191		247.216	8.51257	2.4539
247.715	31.4322	20.6297		247.72	8.43414	2.39171
248.222	31.6138	20.7736		248.232	8.57788	2.50569
248.726	31.5292	20.7066		248.732	8.42621	2.38542
249.239	31.4792	20.6669		249.243	8.41187	2.37404
249.743	31.6022	20.7645		249.745	8.39966	2.36436
250.253	31.3434	20.5592		250.244	8.50586	2.44858
250.755	31.712	20.8516		250.75	8.52417	2.4631
251.267	31.5222	20.701		251.263	8.48572	2.43261
251.767	31.5643	20.7344		251.917	8.45093	2.40502
252.275	31.4737	20.6626		252.275	8.48145	2.42922
252.787	31.5747	20.7427		252.777	8.37524	2.345
253.298	31.6193	20.778		253.277	8.42102	2.3813
253.807	31.5228	20.7015		253.783	8.29987	2.28522
254.315	31.5671	20.7366		254.29	8.25775	2.25183
254.821	31.6589	20.8095		254.79	8.31482	2.29708
255.334	31.7404	20.8741		255.291	8.40485	2.36847
255.838	31.5036	20.6863		255.798	8.35327	2.32757
256.347	31.6681	20.8167		256.306	8.28186	2.27094
256.854	31.5411	20.716		256.862	8.30414	2.28861
257.362	31.6962	20.839		257.323	8.31207	2.2949
257.868	31.6238	20.7816		257.823	8.49335	2.43866
258.38	31.7447	20.8775		258.331	8.31329	2.29587
259.066	31.7343	20.8692		258.837	8.17871	2.18914
259.395	31.5897	20.7545		259.338	8.11646	2.13977
259.901	31.6953	20.8383		259.84	8.37494	2.34476
260.41	31.571	20.7398		260.34	8.23822	2.23634
260.911	31.7319	20.8673		260.846	8.17352	2.18503
261.417	31.7139	20.853		261.353	8.21991	2.22182
261.923	31.7648	20.8934		261.878	8.12683	2.148
262.423	31.6962	20.839		262.359	8.27362	2.26441
262.924	31.7511	20.8826		262.87	8.18146	2.19132
263.424	31.7664	20.8947		263.375	8.11584	2.13929
264.063	31.5973	20.7606		263.89	8.18665	2.19544
264.432	31.6693	20.8177		264.402	8.27454	2.26514
264.94	31.7712	20.8985		264.907	8.28583	2.27409
265.44	31.7117	20.8513		265.42	8.10577	2.1313
265.949	31.6376	20.7925		265.934	8.16193	2.17583
266.455	31.8964	20.9977		266.439	8.18176	2.19156
266.956	31.6132	20.7732		266.948	8.24432	2.24118
267.465	31.868	20.9752		267.449	8.08197	2.11243
267.972	31.6223	20.7804		267.949	8.08289	2.11315
268.476	31.8365	20.9503		268.454	8.125	2.14655
269.051	31.6864	20.8312		268.962	7.61566	1.74263
269.493	31.879	20.984		269.468	8.36334	2.33556
269.993	31.7361	20.8707		269.979	8.19733	2.20391
270.501	31.8451	20.9571		270.495	7.91687	1.9815
271.001	31.7862	20.9104		271.002	7.96448	2.01925
271.502	31.7694	20.8971		271.51	8.06244	2.09694
272.009	31.8759	20.9815		272.012	7.87659	1.94955
272.519	31.7276	20.8639		272.517	8.08746	2.11678
273.02	31.8555	20.9653		273.029	8.01422	2.0587
273.532	31.8405	20.9535		273.543	8.05847	2.09379
274.056	31.987	21.0696		274.044	8.14026	2.15865
274.533	31.7386	20.8726		274.559	7.85858	1.93527
275.042	31.9257	21.021		275.076	7.90924	1.97545
275.552	31.8457	20.9576		275.591	7.91656	1.98126
276.065	31.8576	20.967		276.096	7.97577	2.02821
276.571	31.9449	21.0362		276.597	8.06152	2.09621
277.07	31.8149	20.9331		277.097	7.92572	1.98852
277.583	32.0682	21.134		277.605	7.79266	1.883
278.095	31.749	20.8809		278.109	7.90436	1.97158
278.601	31.9559	21.0449		278.62	7.98157	2.03281
279.105	31.7798	20.9053		279.121	8.07953	2.11049
279.613	31.8567	20.9663		279.622	7.68494	1.79757
280.114	31.853	20.9634		280.126	7.76642	1.86219
280.617	31.9534	21.043		280.637	8.01788	2.0616
281.117	31.7984	20.9201		281.153	8.1604	2.17462
281.63	31.9388	21.0314		281.658	7.80182	1.89026
282.143	31.9458	21.037		282.17	7.73804	1.83968
282.649	31.8207	20.9377		282.675	7.80457	1.89244
283.161	31.9809	21.0648		283.185	7.86346	1.93915
283.667	31.8271	20.9428		283.69	7.91077	1.97666
284.174	31.9986	21.0788		284.196	7.79877	1.88784
284.689	31.8912	20.9936		284.698	7.88147	1.95343
285.196	32.0053	21.0841		285.206	7.90222	1.96988
285.708	31.9183	21.0152		285.714	7.89948	1.9677
286.22	31.9	21.0007		286.219	7.86163	1.93769
286.721	31.8564	20.966		286.719	7.68707	1.79926
287.227	31.987	21.0696		287.228	7.7533	1.85178
287.741	31.9757	21.0607		287.73	7.96509	2.01974
288.244	31.9653	21.0524		288.238	7.81494	1.90067
288.753	32.0837	21.1463		288.743	7.77222	1.86679
289.269	31.9159	21.0132		289.252	7.75299	1.85154
289.773	32.0352	21.1079		289.751	7.84363	1.92342
290.275	31.9708	21.0568		290.253	7.93701	1.99747
290.784	31.9827	21.0662		290.761	7.8009	1.88953
291.284	31.9302	21.0246		291.266	7.75818	1.85565
291.789	31.9186	21.0154		291.895	7.82715	1.91035
292.301	32.0316	21.105		292.276	7.70874	1.81645
292.813	31.7297	20.8656		292.782	7.86346	1.93915
293.315	32.2272	21.2601		293.284	7.85248	1.93043
293.829	32.0221	21.0975		293.792	7.60742	1.7361
294.33	32.0706	21.1359		294.306	7.79083	1.88155
294.836	31.998	21.0783		294.814	7.70996	1.81742
295.347	32.0523	21.1214		295.326	7.79602	1.88566
295.85	31.8774	20.9827		295.831	7.65686	1.77531
296.363	32.0389	21.1108		296.338	7.61505	1.74215
296.867	31.904	21.0038		296.918	7.63397	1.75715
297.38	32.0447	21.1154		297.347	7.72949	1.8329
297.886	31.9977	21.0781		297.854	7.69867	1.80846
298.386	31.9016	21.0019		298.36	7.64893	1.76901
298.897	32.0898	21.1512		298.868	7.58057	1.7148
299.399	31.9485	21.0391		299.375	7.60895	1.73731
299.907	32.146	21.1957		299.878	7.66907	1.78499
300.417	31.9159	21.0132		300.389	7.76642	1.86219
300.923	32.0325	21.1057		300.89	7.59644	1.72739
301.424	32.0285	21.1025		301.402	7.54272	1.68479
301.925	32.0258	21.1004		301.954	7.659	1.777
302.43	32.0557	21.1241		302.415	7.6886	1.80047
302.938	31.9238	21.0195		302.915	7.55463	1.69423
303.44	32.1918	21.232		303.416	7.59796	1.7286
304.097	31.9568	21.0457		303.923	7.62238	1.74796
304.455	32.1606	21.2073		304.437	7.62817	1.75256
304.963	31.8893	20.9922		304.948	7.66235	1.77966
305.463	32.1091	21.1664		305.454	7.4527	1.6134
305.971	31.9809	21.0648		305.967	7.54364	1.68552
306.486	31.983	21.0665		306.479	7.48932	1.64244
306.986	31.9815	21.0653		306.979	7.54242	1.68455
307.488	32.1201	21.1751		307.486	7.61017	1.73828
308.002	32.1027	21.1613		307.996	7.49451	1.64656
308.509	31.9037	21.0036		308.501	7.41577	1.58412
309.086	32.1671	21.2124		309.011	7.43378	1.5984
309.527	31.9641	21.0515		309.518	7.58209	1.71601
310.038	32.1893	21.2301		310.028	7.60162	1.7315
310.554	32.0303	21.104		310.532	7.39471	1.56742
311.057	32.178	21.2211		311.042	7.4054	1.57589
311.564	32.132	21.1846		311.548	7.60376	1.7332
312.069	32.0444	21.1151		312.058	7.54456	1.68625
312.58	32.1152	21.1713		312.562	7.54059	1.6831
313.088	32.0505	21.12		313.071	7.47986	1.63494
313.595	32.03	21.1038		313.572	7.3761	1.55266
314.135	32.0163	21.0929		314.079	7.48993	1.64293
314.603	32.2141	21.2497		314.592	7.44476	1.60711
315.112	31.9485	21.0391		315.103	7.38953	1.5633
315.612	32.207	21.2441		315.61	7.45636	1.6163
316.116	32.0157	21.0924		316.123	7.45941	1.61872
316.63	32.077	21.141		316.628	7.53052	1.67511
317.132	32.0602	21.1277		317.137	7.48016	1.63518
317.645	32.1082	21.1657		317.644	7.35016	1.53208
318.158	32.0956	21.1558		318.152	7.34985	1.53184
318.663	32.0355	21.1081		318.652	7.41425	1.58291
319.179	32.2787	21.301		319.158	7.53326	1.67729
319.691	31.9519	21.0418		319.666	7.54456	1.68625
320.192	32.1802	21.2228		320.172	7.40265	1.57371
320.706	32.1039	21.1623		320.685	7.22198	1.43044
321.206	32.2171	21.2521		321.197	7.4408	1.60396
321.719	32.0193	21.0953		321.698	7.46399	1.62235
322.23	32.182	21.2243		322.212	7.33643	1.52119
322.736	32.1326	21.1851		322.713	7.35199	1.53354
323.24	32.0709	21.1362		323.218	7.41547	1.58387
323.752	32.1939	21.2337		323.729	7.42401	1.59065
324.257	32.1585	21.2056		324.235	7.5	1.65091
324.773	32.2528	21.2804		324.744	7.33002	1.51611
325.276	32.0166	21.0931		325.25	7.38464	1.55943
325.775	32.3273	21.3395		325.762	7.28424	1.47981
326.283	32.0105	21.0883		326.267	7.30377	1.4953
326.789	32.4304	21.4213		326.779	7.42432	1.59089
327.301	32.0987	21.1582		327.278	7.33704	1.52168
327.818	32.1286	21.1819		327.795	7.31384	1.50329
328.33	32.0917	21.1526		328.299	7.1994	1.41253
328.834	32.2574	21.284		328.807	7.31934	1.50764
329.347	32.1265	21.1802		329.314	7.45758	1.61727
329.853	32.027	21.1013		329.814	7.25677	1.45803
330.362	32.2681	21.2925		330.322	7.2345	1.44036
330.868	32.1448	21.1947		330.824	7.24945	1.45222
331.369	32.3694	21.3729		331.323	7.43134	1.59646
331.879	32.1347	21.1868		331.987	7.37244	1.54975
332.385	32.2519	21.2797		332.332	7.20886	1.42003
332.897	32.131	21.1839		332.839	7.34253	1.52603
333.41	32.3499	21.3574		333.347	7.24091	1.44544
333.917	32.0599	21.1275		333.856	7.37427	1.5512
334.425	32.2955	21.3143		334.363	7.18384	1.40019
334.931	32.0779	21.1417		334.869	7.16553	1.38567
335.444	32.3041	21.3211		335.375	7.23724	1.44254
335.947	32.1094	21.1667		335.888	7.20245	1.41495
336.455	32.1576	21.2049		336.394	7.35657	1.53717
336.955	32.1896	21.2303		336.998	7.26562	1.46505
337.464	32.1106	21.1676		337.409	7.09473	1.32952
337.973	32.1573	21.2047		337.916	7.13501	1.36147
338.477	32.2171	21.2521		338.418	7.29431	1.4878
339.132	32.2589	21.2853		338.924	7.23572	1.44133
339.487	32.0731	21.1379		339.433	7.16858	1.38809
339.986	32.3526	21.3596		339.938	7.18231	1.39898
340.487	32.0227	21.0979		340.447	7.22168	1.4302
340.996	32.3523	21.3593		340.952	7.17224	1.39099
341.505	32.1176	21.1732		341.457	7.26685	1.46602
342.011	32.2906	21.3104		342	7.08557	1.32226
342.52	32.3508	21.3581		342.468	7.17804	1.39559
343.025	32.1313	21.1841		342.978	7.08923	1.32517
343.532	32.2778	21.3003		343.478	7.30377	1.4953
344.132	32.0993	21.1587		343.995	7.24213	1.44641
344.548	32.2675	21.292		344.501	7.146	1.37018
345.054	32.2882	21.3085		345.014	7.02118	1.2712
345.558	32.355	21.3615		345.526	7.05017	1.29419
346.065	32.2244	21.2579		346.04	7.18048	1.39753
346.57	32.2995	21.3174		346.546	7.19727	1.41084
347.072	32.1625	21.2088		347.061	7.12189	1.35106
347.584	32.2867	21.3073		347.562	7.02576	1.27483
348.095	32.196	21.2354		348.075	7.09076	1.32638
348.601	32.3392	21.3489		348.579	7.10602	1.33848
349.111	32.4298	21.4208		349.089	7.18414	1.40043
349.611	32.3804	21.3816		349.602	7.0932	1.32831
350.112	32.5128	21.4866		350.104	7.03735	1.28402
350.613	32.2296	21.262		350.613	7.10724	1.33944
351.126	32.4841	21.4639		351.121	7.20306	1.41544
351.627	32.178	21.2211		351.625	7.22412	1.43213
352.134	32.3868	21.3867		352.137	6.94336	1.20948
352.648	32.2296	21.262		352.642	7.07886	1.31694
353.159	32.4005	21.3976		353.153	7.01172	1.26369
353.664	32.1167	21.1725		353.654	7.00073	1.25498
354.174	32.2421	21.2719		354.154	7.05261	1.29612
354.675	32.2302	21.2625		354.658	6.9754	1.2349
355.192	32.366	21.3702		355.166	6.94885	1.21384
355.697	32.1262	21.18		355.666	7.16553	1.38567
356.209	32.2736	21.2969		356.166	7.0636	1.30484
356.721	32.3764	21.3784		356.672	7.099	1.33291
357.226	32.3248	21.3375		357.173	6.92993	1.19884
357.742	32.403	21.3995		357.681	7.02118	1.2712
358.252	32.3444	21.353		358.182	7.0755	1.31427
358.759	32.2797	21.3017		358.681	7.11151	1.34283
359.269	32.2134	21.2492		359.19	7.11639	1.3467
359.773	32.402	21.3988		359.7	6.89301	1.16955
360.276	32.1707	21.2153		360.212	6.98914	1.24579
360.789	32.3181	21.3322		360.718	7.03186	1.27967
361.301	32.3288	21.3407		361.232	7.10327	1.3363
361.807	32.2531	21.2807		361.743	7.02179	1.27168
362.315	32.4924	21.4704		362.253	7.08679	1.32323
362.822	32.1918	21.232		362.759	6.90582	1.17972
363.329	32.4783	21.4593		363.26	6.9751	1.23465
363.829	32.272	21.2957		363.768	7.16034	1.38155
364.331	32.5034	21.4791		364.268	7.02942	1.27773
364.832	32.3245	21.3373		364.778	6.9754	1.2349
365.339	32.4109	21.4058		365.282	6.94763	1.21287
365.849	32.3715	21.3746		365.796	6.99554	1.25087
366.354	32.4347	21.4247		366.297	7.04803	1.29249
366.86	32.3611	21.3663		366.806	6.97968	1.23828
367.367	32.355	21.3615		367.316	6.95312	1.21723
367.878	32.2754	21.2983		367.822	6.91498	1.18698
368.392	32.2806	21.3024		368.338	7.07672	1.31524
368.899	32.4207	21.4135		368.845	6.99524	1.25063
369.407	32.2009	21.2393		369.354	6.82922	1.11897
369.908	32.4863	21.4656		369.859	6.84204	1.12914
370.415	32.2565	21.2833		370.359	6.95862	1.22158
370.925	32.3901	21.3893		370.874	6.95129	1.21578
371.431	32.3523	21.3593		371.389	6.90491	1.17899
371.943	32.4139	21.4082		372.077	6.99951	1.25401
372.448	32.2824	21.3039		372.394	6.90002	1.17512
372.954	32.3993	21.3966		372.901	6.85699	1.14099
373.462	32.3788	21.3804		373.401	6.97632	1.23562
373.974	32.3474	21.3554		373.909	6.99432	1.2499
374.478	32.3779	21.3796		374.418	6.86737	1.14922
374.991	32.2903	21.3102		374.923	6.87775	1.15745
375.501	32.4512	21.4377		375.425	6.91833	1.18964
376.002	32.2574	21.284		375.935	6.99829	1.25305
376.511	32.4103	21.4053		376.438	6.9577	1.22086
377.021	32.226	21.2591		377.049	6.92261	1.19303
377.535	32.5095	21.4839		377.447	6.9397	1.20658
378.041	32.3181	21.3322		377.962	6.86554	1.14777
378.548	32.4582	21.4433		378.479	6.84631	1.13252
379.187	32.3364	21.3467		378.986	7.03827	1.28475
379.558	32.3108	21.3264		379.498	6.93909	1.2061
380.066	32.5629	21.5263		380.009	6.83167	1.12091
380.571	32.363	21.3678		380.515	6.80725	1.10155
381.084	32.4933	21.4711		381.031	6.84845	1.13422
381.584	32.3358	21.3462		381.543	7.03278	1.28039
382.088	32.4893	21.468		382.1	6.85547	1.13978
382.596	32.305	21.3218		382.557	6.82709	1.11728
383.105	32.4713	21.4537		383.072	6.74744	1.05411
383.612	32.3975	21.3951		383.573	6.76483	1.06791
384.177	32.3663	21.3704		384.078	6.84296	1.12986
384.63	32.4518	21.4382		384.579	6.92505	1.19496
385.135	32.3508	21.3581		385.092	6.73035	1.04056
385.646	32.464	21.4479		385.606	6.84814	1.13398
386.152	32.4008	21.3978		386.109	6.76392	1.06718
386.659	32.4481	21.4353		386.611	6.99921	1.25377
387.164	32.2644	21.2896		387.118	6.91498	1.18698
387.663	32.4701	21.4527		387.619	6.67572	0.99724
388.164	32.4283	21.4196		388.124	6.78253	1.08194
388.678	32.4963	21.4735		388.64	6.8631	1.14584
389.213	32.3776	21.3794		389.144	6.82312	1.11413
389.691	32.4673	21.4506		389.65	6.99554	1.25087
390.196	32.3175	21.3317		390.15	6.73401	1.04346
390.708	32.4649	21.4486		390.65	6.76392	1.06718
391.215	32.4622	21.4464		391.159	6.6861	1.00547
391.722	32.3483	21.3562		391.668	6.96289	1.22497
392.223	32.4988	21.4755		392.172	6.92535	1.19521
392.736	32.2998	21.3177		392.681	6.763	1.06646
393.245	32.572	21.5336		393.182	6.80634	1.10082
393.752	32.4673	21.4506		393.687	6.85913	1.14269
394.254	32.5146	21.4881		394.197	6.88965	1.16689
394.769	32.3697	21.3731		394.697	6.88202	1.16084
395.275	32.4966	21.4738		395.206	6.86371	1.14632
395.782	32.4008	21.3978		395.716	6.65039	0.977154
396.292	32.5562	21.521		396.22	6.60309	0.939642
396.798	32.3416	21.3508		396.731	6.75812	1.06258
397.299	32.496	21.4733		397.238	6.88385	1.16229
397.804	32.5998	21.5556		397.743	6.83563	1.12405
398.304	32.4158	21.4097		398.249	6.62109	0.95392
398.814	32.5418	21.5096		398.754	6.63879	0.967957
399.314	32.3318	21.3431		399.262	6.72852	1.03911
399.815	32.5949	21.5517		399.768	6.72882	1.03935
400.316	32.3724	21.3753		400.279	6.74316	1.05072
400.82	32.5308	21.5009		400.793	6.66687	0.990222
401.329	32.3898	21.3891		401.293	6.65436	0.9803
401.831	32.5494	21.5157		401.809	6.68762	1.00668
402.336	32.4554	21.4411		402.309	6.77704	1.07759
402.844	32.6535	21.5982		402.815	6.78589	1.08461
403.352	32.4603	21.445		403.326	6.74744	1.05411
403.852	32.4573	21.4426		403.829	6.8866	1.16447
404.352	32.5287	21.4992		404.341	6.34766	0.737079
404.854	32.4139	21.4082		404.853	6.98303	1.24095
405.363	32.4838	21.4636		405.359	6.68579	1.00523
405.867	32.4414	21.43		405.873	6.85059	1.13591
406.376	32.5223	21.4941		406.388	6.80389	1.09889
406.876	32.4365	21.4261		406.894	6.65405	0.980058
407.376	32.5085	21.4832		407.4	6.77948	1.07952
407.878	32.3755	21.3777		407.909	6.64551	0.973281
408.378	32.5424	21.5101		408.418	6.77124	1.07299
408.88	32.3917	21.3905		408.922	6.77795	1.07831
409.386	32.4799	21.4605		409.422	6.5979	0.935528
409.892	32.3651	21.3695		409.93	6.66687	0.990222
410.401	32.482	21.4622		410.438	6.73462	1.04395
410.911	32.4918	21.4699		410.95	6.68182	1.00208
411.417	32.5171	21.49		411.463	6.7804	1.08025
411.925	32.5342	21.5036		412.089	6.69769	1.01467
412.426	32.4121	21.4067		412.465	6.63788	0.967231
412.938	32.5507	21.5166		412.971	6.69647	1.0137
413.44	32.3566	21.3627		413.483	6.62292	0.955373
413.945	32.4652	21.4489		413.987	6.67755	0.998693
414.455	32.3441	21.3528		414.497	6.60004	0.937222
414.963	32.4335	21.4237		415	6.72058	1.03282
415.47	32.3569	21.3629		415.503	6.60309	0.939642
415.97	32.4045	21.4007		416.014	6.59729	0.935044
416.472	32.3529	21.3598		416.516	6.63727	0.966747
416.971	32.4875	21.4665		417.111	6.49567	0.854454
417.477	32.4411	21.4297		417.533	6.67297	0.995062
417.987	32.4936	21.4714		418.042	6.6098	0.944966
418.488	32.3584	21.3642		418.543	6.52985	0.881559
418.993	32.3737	21.3763		419.047	6.66809	0.99119
419.495	32.5974	21.5536		419.559	6.70288	1.01878
420.002	32.3679	21.3717		420.076	6.91559	1.18746
420.509	32.5946	21.5515		420.581	6.78284	1.08219
421.021	32.2842	21.3053		421.088	6.58997	0.929235
421.525	32.504	21.4796		421.59	6.5918	0.930687
422.034	32.2781	21.3005		422.145	6.62598	0.957793
422.54	32.4673	21.4506		422.606	6.66473	0.988528
423.048	32.3422	21.3513		423.122	6.68488	1.0045
423.558	32.507	21.482		423.628	6.66016	0.984898
424.066	32.4719	21.4542		424.136	6.61682	0.950532
424.565	32.4487	21.4358		424.643	6.57318	0.915925
425.066	32.3944	21.3927		425.155	6.53046	0.882043
425.58	32.4112	21.406		425.666	6.64703	0.974491
426.085	32.3895	21.3888		426.168	6.71692	1.02991
426.597	32.449	21.436		426.683	6.58539	0.925605
427.101	32.4905	21.4689		427.183	6.539	0.88882
427.613	32.4234	21.4157		427.699	6.6507	0.977396
428.114	32.5995	21.5553		428.199	6.55579	0.90213
428.621	32.2421	21.2719		428.701	6.71112	1.02531
429.27	32.4069	21.4026		429.212	6.59821	0.93577
429.629	32.3895	21.3888		429.721	6.63757	0.966989
430.135	32.4237	21.4159		430.229	6.48682	0.847436
430.644	32.4503	21.437		430.729	6.48651	0.847194
431.146	32.4799	21.4605		431.228	6.61346	0.94787
431.65	32.5143	21.4878		431.734	6.7041	1.01975
432.157	32.4191	21.4123		432.245	6.53931	0.889062
432.664	32.5592	21.5234		432.746	6.45844	0.824929
433.176	32.4249	21.4169		433.253	6.50787	0.864134
433.681	32.5217	21.4936		433.761	6.45386	0.821299
434.246	32.4539	21.4399		434.267	6.56281	0.907696
434.689	32.4915	21.4697		434.779	6.61621	0.950048
435.19	32.3245	21.3373		435.285	6.55518	0.901646
435.705	32.5699	21.5319		435.792	6.47797	0.840417
436.205	32.3749	21.3772		436.306	6.4679	0.832431
436.714	32.5296	21.4999		436.806	6.60492	0.941094
437.221	32.3987	21.3961		437.307	6.60065	0.937706
437.726	32.3416	21.3508		437.812	6.61316	0.947628
438.235	32.5241	21.4956		438.316	6.61774	0.951258
438.742	32.3666	21.3707		438.821	6.48346	0.844774
439.274	32.6773	21.6171		439.323	6.48804	0.848404
439.757	32.6306	21.58		439.837	6.49323	0.852518
440.268	32.7734	21.6933		440.343	6.61652	0.95029
440.768	32.4789	21.4597		440.857	6.65436	0.9803
441.27	32.6755	21.6156		441.368	6.47736	0.839933
441.776	32.9141	21.8049		441.876	6.44562	0.814764
442.286	32.478	21.459		442.385	6.49139	0.851066
442.792	32.1951	21.2347		442.886	6.50787	0.864134
443.304	32.6181	21.5701		443.391	6.57623	0.918345
443.819	32.5854	21.5442		443.905	6.56403	0.908664
444.33	32.511	21.4852		444.416	6.54114	0.890514
444.83	32.233	21.2647		444.931	6.46393	0.829285
445.33	32.4689	21.4518		445.438	6.40717	0.784271
445.84	32.5665	21.5292		445.94	6.53015	0.881801
446.345	32.3007	21.3184		446.447	6.59515	0.93335
446.846	32.5635	21.5268		446.946	6.58478	0.925121
447.348	32.4301	21.421		447.447	6.492	0.85155
447.847	32.5198	21.4922		447.953	6.53015	0.881801
448.353	32.2388	21.2693		448.463	6.47064	0.834609
448.861	32.5281	21.4987		448.964	6.44806	0.8167
449.361	32.2684	21.2928		449.48	6.64276	0.971103
449.877	32.4466	21.4341		449.98	6.61926	0.952468
450.379	32.2488	21.2773		450.486	6.36536	0.751115
450.878	32.2543	21.2816		450.994	6.32935	0.722558
451.385	32.2516	21.2795		451.5	6.44409	0.813554
451.894	32.1936	21.2335		452.172	6.54999	0.897532
452.4	32.3633	21.368		452.525	6.53778	0.887852
452.9	31.9739	21.0592		453.03	6.58234	0.923185
453.408	32.3105	21.3262		453.544	6.38916	0.769992
453.907	32.1048	21.163		454.048	6.37482	0.758618
454.408	32.2208	21.255		454.556	6.44318	0.812828
454.917	32.009	21.0871		455.056	6.43494	0.806294
455.423	32.1265	21.1802		455.562	6.49017	0.850098
455.931	32.0773	21.1413		456.074	6.586	0.926089
456.444	32.2028	21.2407		456.589	6.4621	0.827833
456.956	32.048	21.118		457.158	6.46851	0.832915
457.457	32.0593	21.127		457.608	6.40869	0.785481
457.974	31.9653	21.0524		458.11	6.44714	0.815974
458.486	31.8781	20.9832		458.612	6.55151	0.898742
458.992	32.1378	21.1892		459.119	6.6449	0.972797
459.501	31.9077	21.0067		459.627	6.33484	0.726914
460.011	32.1225	21.1771		460.135	6.39343	0.77338
460.52	31.9852	21.0682		460.64	6.47705	0.839691
461.034	32.1307	21.1836		461.154	6.48865	0.848888
461.534	31.9461	21.0372		461.665	6.49841	0.856632
462.036	32.1405	21.1914		462.166	6.53015	0.881801
462.548	32.0065	21.0851		462.676	6.46484	0.830011
463.049	32.0547	21.1234		463.185	6.41113	0.787417
463.566	31.8619	20.9704		463.698	6.3855	0.767088
464.071	32.0862	21.1483		464.203	6.44897	0.817426
464.585	31.9937	21.075		464.703	6.38062	0.763216
465.099	31.8872	20.9905		465.218	6.82495	1.11558
465.603	31.9684	21.0549		465.719	6.47705	0.839691
466.112	31.7737	20.9005		466.222	6.28296	0.685772
466.618	32.1085	21.1659		466.73	6.37207	0.75644
467.128	31.7905	20.9138		467.23	6.20361	0.62285
467.634	32.0459	21.1163		467.734	6.83014	1.1197
468.134	31.8906	20.9932		468.236	6.45599	0.822993
468.642	31.9397	21.0321		468.745	6.46667	0.831463
469.27	32.1216	21.1764		469.252	6.30463	0.702955
469.651	31.9482	21.0389		469.761	6.4209	0.795161
470.161	32.0325	21.1057		470.261	6.26678	0.672946
470.664	31.9177	21.0147		470.762	6.50635	0.862924
471.176	32.0209	21.0965		471.268	6.5152	0.869943
471.68	31.9269	21.022		471.774	6.38428	0.76612
472.189	32.114	21.1703		472.275	6.4563	0.823235
472.69	31.9678	21.0544		472.775	6.31805	0.713604
473.192	32.2186	21.2533		473.276	6.24512	0.655763
473.704	31.8942	20.9961		473.777	6.45874	0.825171
474.28	32.0166	21.0931		474.285	6.25397	0.662781
474.721	31.9788	21.0631		474.793	6.5033	0.860504
475.226	31.9803	21.0643		475.296	6.54266	0.891724
475.736	32.0615	21.1287		475.81	6.35651	0.744097
476.246	31.8698	20.9767		476.315	6.40076	0.779189
476.751	32.1597	21.2066		476.822	6.25214	0.661329
477.253	31.8524	20.9629		477.33	6.46667	0.831463
477.758	32.2629	21.2884		477.84	6.35437	0.742403
478.27	31.9598	21.0481		478.354	6.32141	0.716266
478.776	32.2504	21.2785		478.86	6.41235	0.788385
479.315	31.9421	21.0341		479.37	6.34674	0.736353
479.799	32.1823	21.2245		479.886	6.30981	0.707069
480.3	31.922	21.0181		480.393	6.27777	0.681658
480.814	32.1426	21.1931		480.901	6.29944	0.698841
481.32	32.1063	21.1643		481.407	6.40625	0.783545
481.832	32.0554	21.1238		481.916	6.35071	0.739499
482.337	32.1521	21.2006		482.422	6.3913	0.771686
482.849	31.9962	21.0769		482.931	6.34735	0.736837
483.353	32.1313	21.1841		483.433	6.4444	0.813796
483.865	31.9904	21.0723		483.941	6.55579	0.90213
484.378	32.3444	21.353		484.446	6.42365	0.797339
484.883	31.9095	21.0082		484.948	6.41205	0.788143
485.395	32.2714	21.2952		485.447	6.3446	0.734659
485.898	31.8735	20.9796		485.953	6.31683	0.712636
486.412	32.1912	21.2315		486.466	6.35345	0.741677
486.914	32.1039	21.1623		486.972	6.39435	0.774106
487.429	31.9888	21.0711		487.478	6.41876	0.793467
487.945	32.2742	21.2974		487.979	6.36169	0.748211
488.455	32.0239	21.0989		488.484	6.32446	0.718686
488.956	32.2095	21.2461		488.993	6.39709	0.776284
489.47	32.0172	21.0936		489.5	6.50543	0.862198
489.97	32.2308	21.263		490.012	6.49658	0.85518
490.478	32.009	21.0871		490.519	6.36597	0.751599
490.986	32.3041	21.3211		491.026	6.38611	0.767572
491.493	32.0901	21.1514		491.533	6.30066	0.699809
492.002	32.294	21.3131		492.041	6.50238	0.859778
492.502	32.1143	21.1705		492.541	6.45905	0.825413
493.008	32.1057	21.1638		493.042	6.35101	0.739741
493.521	32.3322	21.3433		493.544	6.35406	0.742161
494.023	32.0938	21.1543		494.057	6.45416	0.821541
494.534	32.3697	21.3731		494.558	6.44226	0.812102
495.039	32.0285	21.1025		495.072	6.42365	0.797339
495.539	32.3825	21.3833		495.579	6.37329	0.757408
496.048	32.1292	21.1824		496.088	6.3089	0.706343
496.549	32.3486	21.3564		496.595	6.32202	0.71675
497.05	31.9748	21.0599		497.248	6.35162	0.740225
497.557	32.4152	21.4092		497.61	6.50604	0.862682
498.065	32.1918	21.232		498.119	6.37329	0.757408
498.572	32.3041	21.3211		498.619	6.36749	0.752809
499.079	32.1716	21.216		499.127	6.31073	0.707795
499.58	32.2214	21.2555		499.634	6.32996	0.723042
500.08	32.2351	21.2664		500.134	6.36261	0.748937
500.585	32.1176	21.1732		500.65	6.43585	0.80702
501.089	32.3749	21.3772		501.156	6.37146	0.755956
501.595	32.0493	21.119		501.667	6.18439	0.607603
502.104	32.3529	21.3598		502.237	6.40381	0.781609
502.615	32.2543	21.2816		502.668	6.29059	0.691823
503.126	32.1896	21.2303		503.168	6.32263	0.717234
503.627	32.2354	21.2666		503.674	6.50726	0.86365
504.136	32.1255	21.1795		504.183	6.33331	0.725704
504.644	32.2125	21.2485		504.688	6.20544	0.624302
505.145	32.2394	21.2698		505.198	6.12427	0.559927
505.65	32.3236	21.3366		505.703	6.33942	0.730544
506.162	32.1457	21.1955		506.216	6.45721	0.823961
506.667	32.5055	21.4808		506.728	6.25244	0.661571
507.175	32.1564	21.2039		507.264	6.38275	0.76491
507.68	32.3782	21.3799		507.747	6.3147	0.710942
508.189	32.1179	21.1734		508.261	6.27258	0.677544
508.689	32.4109	21.4058		508.768	6.05804	0.50741
509.281	32.2885	21.3087		509.278	6.52405	0.876961
509.708	32.402	21.3988		509.784	6.3916	0.771928
510.208	32.3132	21.3283		510.292	6.21735	0.63374
510.709	32.0697	21.1352		510.8	6.27045	0.67585
511.211	32.4643	21.4481		511.307	6.22467	0.639548
511.712	32.1405	21.1914		511.814	6.30859	0.706101
512.213	32.377	21.3789		512.313	6.21887	0.63495
512.724	32.0831	21.1459		512.822	6.27594	0.680206
513.237	32.4072	21.4029		513.329	6.2439	0.654795
513.741	32.2696	21.2937		513.831	6.19232	0.613895
514.304	32.3148	21.3295		514.339	6.34003	0.731028
514.757	32.2501	21.2782		514.844	6.33179	0.724494
515.257	32.363	21.3678		515.358	6.24542	0.656005
515.761	32.3724	21.3753		515.87	6.24969	0.659393
516.268	32.1701	21.2148		516.372	6.12854	0.563315
516.769	32.4832	21.4631		516.876	6.24664	0.656973
517.282	32.2018	21.24		517.383	6.33636	0.728124
517.782	32.5388	21.5072		517.885	6.31409	0.710458
518.289	32.1704	21.2151		518.385	6.13525	0.568639
518.798	32.4802	21.4607		518.886	6.27533	0.679722
519.343	32.3373	21.3475		519.4	6.36169	0.748211
519.814	32.4527	21.4389		519.9	6.3031	0.701745
520.314	32.2318	21.2637		520.4	6.35437	0.742403
520.82	32.3645	21.369		520.91	6.13708	0.570091
521.33	32.3788	21.3804		521.417	6.18683	0.609539
521.831	32.2125	21.2485		521.923	6.20789	0.626238
522.332	32.4945	21.4721		522.432	6.32202	0.71675
522.837	32.374	21.3765		522.938	6.30829	0.705859
523.345	32.515	21.4883		523.446	6.25244	0.661571
523.846	32.2568	21.2836		523.954	6.22772	0.641968
524.35	32.4631	21.4472		524.462	6.24146	0.652859
524.865	32.2879	21.3082		524.97	6.18256	0.606151
525.369	32.5925	21.5498		525.478	6.28601	0.688192
525.881	32.2711	21.2949		525.987	5.97046	0.437953
526.395	32.5027	21.4786		526.495	6.36902	0.754019
526.9	32.4304	21.4213		527.01	6.20544	0.624302
527.409	32.4271	21.4186		527.51	6.23749	0.649713
527.914	32.3965	21.3944		528.012	6.25946	0.667138
528.414	32.3499	21.3574		528.516	6.22467	0.639548
528.924	32.4115	21.4063		529.019	6.15662	0.58558
529.431	32.1597	21.2066		529.526	6.17615	0.601069
529.941	32.5006	21.4769		530.042	6.24817	0.658183
530.455	32.2122	21.2482		530.547	6.28937	0.690855
530.962	32.6224	21.5735		531.058	6.31378	0.710215
531.474	32.3096	21.3254		531.558	6.18042	0.604457
531.979	32.5122	21.4861		532.062	6.25793	0.665927
532.487	32.3734	21.376		532.576	6.12396	0.559685
532.994	32.4789	21.4597		533.079	6.16913	0.595502
533.495	32.4387	21.4278		533.588	6.26282	0.6698
534.003	32.5519	21.5176		534.104	6.22681	0.641242
534.503	32.3669	21.3709		534.609	6.21185	0.629384
535.009	32.3715	21.3746		535.122	6.10413	0.543954
535.52	32.507	21.482		535.627	6.25519	0.663749
536.036	32.2015	21.2398		536.135	6.30219	0.701019
536.541	32.4667	21.4501		536.642	6.1972	0.617767
537.052	32.3218	21.3351		537.282	6.26404	0.670768
537.557	32.5299	21.5002		537.656	6.23566	0.648261
538.066	32.2134	21.2492		538.168	6.0434	0.495794
538.57	32.5037	21.4794		538.673	6.18164	0.605425
539.079	32.236	21.2671		539.181	6.25336	0.662297
539.581	32.6364	21.5846		539.683	6.20544	0.624302
540.089	32.3834	21.384		540.182	6.1319	0.565977
540.599	32.4515	21.438		540.688	6.14807	0.578804
541.102	32.3358	21.3462		541.198	6.17096	0.596954
541.614	32.3135	21.3286		541.703	6.21613	0.632772
542.12	32.4664	21.4498		542.271	6.30981	0.707069
542.626	32.3697	21.3731		542.714	6.14136	0.573479
543.126	32.471	21.4535		543.218	6.03729	0.490954
543.636	32.218	21.2528		543.721	6.22375	0.638822
544.145	32.5732	21.5345		544.229	6.27167	0.676818
544.657	32.229	21.2615		544.729	6.24634	0.656731
545.159	32.3578	21.3637		545.231	6.14899	0.57953
545.665	32.3871	21.3869		545.737	6.07819	0.523383
546.179	32.3618	21.3668		546.237	6.24756	0.657699
546.692	32.4396	21.4285		546.744	6.09894	0.53984
547.198	32.3172	21.3315		547.29	6.25122	0.660603
547.704	32.3734	21.376		547.762	6.27716	0.681174
548.204	32.3193	21.3332		548.264	6.21918	0.635192
548.714	32.4338	21.4239		548.778	6.10779	0.546858
549.339	32.5104	21.4847		549.278	6.22955	0.64342
549.72	32.4988	21.4755		549.784	6.11176	0.550004
550.22	32.4045	21.4007		550.29	6.27258	0.677544
550.722	32.3651	21.3695		550.791	6.08185	0.526287
551.222	32.41	21.4051		551.306	6.17004	0.596228
551.728	32.3822	21.383		551.806	6.17554	0.600585
552.241	32.4417	21.4302		552.306	6.18469	0.607845
552.751	32.3038	21.3208		552.814	6.27747	0.681416
553.252	32.5104	21.4847		553.322	6.1795	0.603731
553.752	32.2437	21.2732		553.827	6.17615	0.601069
554.339	32.4326	21.423		554.327	6.19354	0.614863
554.768	32.2092	21.2458		554.827	6.14105	0.573237
555.272	32.6382	21.5861		555.331	6.21429	0.63132
555.775	32.2345	21.2659		555.841	6.1673	0.59405
556.282	32.4231	21.4155		556.353	5.99915	0.460702
556.789	32.3492	21.3569		556.859	6.1911	0.612927
557.303	32.4619	21.4462		557.362	6.10077	0.541292
557.808	32.4142	21.4084		557.868	6.25183	0.661087
558.315	32.1957	21.2352		558.369	6.18469	0.607845
558.822	32.3798	21.3811		558.87	6.12183	0.557991
559.368	32.247	21.2758		559.37	6.11206	0.550246
559.835	32.551	21.5169		559.878	6.21765	0.633982
560.351	32.2861	21.3068		560.387	6.25214	0.661329
560.855	32.4457	21.4334		560.893	6.2027	0.622124
561.361	32.3654	21.3697		561.401	6.14166	0.573721
561.877	32.3145	21.3293		561.906	6.21399	0.631078
562.377	32.4179	21.4113		562.408	6.19293	0.614379
562.879	32.4106	21.4055		562.916	6.19476	0.615831
563.384	32.3862	21.3862		563.417	6.23535	0.648019
563.891	32.316	21.3305		563.924	6.12091	0.557265
564.392	32.4939	21.4716		564.432	6.09619	0.537662
564.893	32.2787	21.301		564.931	6.1026	0.542744
565.393	32.4503	21.437		565.432	6.18835	0.610749
565.893	32.2467	21.2756		565.947	6.19232	0.613895
566.399	32.5467	21.5135		566.448	6.13586	0.569123
566.911	32.2116	21.2477		566.948	6.17157	0.597438
567.417	32.4036	21.4		567.452	6.07147	0.518059
567.929	32.2928	21.3121		567.956	6.1911	0.612927
568.438	32.3346	21.3453		568.463	6.15295	0.582676
568.945	32.4435	21.4317		568.972	6.17798	0.602521
569.447	32.2766	21.2993		569.478	6.19049	0.612443
569.956	32.4933	21.4711		569.978	6.02661	0.482483
570.458	32.2253	21.2586		570.484	6.14258	0.574447
570.957	32.6184	21.5703		570.994	6.15906	0.587516
571.457	32.164	21.21		571.503	6.26129	0.66859
571.965	32.4332	21.4234		572.011	6.08154	0.526045
572.47	32.2104	21.2468		572.519	6.15173	0.581708
572.977	32.4728	21.4549		573.026	6.17371	0.599132
573.487	32.2412	21.2712		573.533	6.11389	0.551698
573.986	32.4704	21.453		574.04	6.20758	0.625996
574.495	32.3764	21.3784		574.54	6.0202	0.477401
575.003	32.3251	21.3378		575.057	6.19629	0.617041
575.503	32.4216	21.4143		575.556	6.11115	0.54952
576.01	32.2119	21.248		576.061	6.16699	0.593808
576.519	32.5485	21.5149		576.576	6.14563	0.576867
577.026	32.1527	21.201		577.091	6.23566	0.648261
577.534	32.5186	21.4912		577.597	6.02325	0.479821
578.04	32.1664	21.2119		578.104	6.10229	0.542502
578.552	32.4921	21.4702		578.609	6.02112	0.478127
579.052	32.3239	21.3368		579.123	6.16241	0.590178
579.555	32.3584	21.3642		579.635	6.15265	0.582434
580.065	32.2672	21.2918		580.142	6.06171	0.510314
580.565	32.3395	21.3491		580.643	6.04889	0.50015
581.065	32.3511	21.3583		581.156	6.03027	0.485387
581.571	32.1994	21.2381		581.659	6.11633	0.553634
582.073	32.3981	21.3956		582.362	6.00983	0.469173
582.58	32.0975	21.1572		582.674	6.13495	0.568397
583.086	32.5345	21.5038		583.182	5.92834	0.404556
583.595	32.2519	21.2797		583.683	6.09222	0.534516
584.103	32.4606	21.4452		584.187	6.07788	0.523141
584.616	32.2034	21.2412		584.696	6.18622	0.609055
585.126	32.2595	21.2857		585.197	6.18164	0.605425
585.627	32.3178	21.332		585.697	6.0318	0.486597
586.134	32.1463	21.196		586.206	6.02539	0.481515
586.645	32.4936	21.4714		586.713	6.07727	0.522657
587.159	32.1329	21.1853		587.326	6.06903	0.516123
587.665	32.3648	21.3692		587.721	6.08185	0.526287
588.173	32.1701	21.2148		588.227	6.14594	0.577109
588.673	32.5592	21.5234		588.728	6.00037	0.46167
589.189	32.2797	21.3017		589.228	6.11481	0.552424
589.69	32.2922	21.3116		589.734	6.07697	0.522415
590.195	32.2449	21.2741		590.243	6.22772	0.641968
590.71	32.3608	21.3661		590.744	6.09955	0.540324
591.22	32.4762	21.4576		591.245	6.05835	0.507652
591.721	32.1494	21.1984		591.751	6.02905	0.484419
592.236	32.5061	21.4813		592.351	6.02081	0.477885
592.736	32.2668	21.2916		592.778	6.1084	0.547342
593.242	32.4335	21.4237		593.284	6.22589	0.640516
593.751	32.3282	21.3402		593.79	6.09619	0.537662
594.419	32.0978	21.1575		594.291	6.1615	0.589452
594.753	32.2653	21.2903		594.793	5.87708	0.363898
595.254	32.2305	21.2628		595.293	6.36597	0.751599
595.754	32.467	21.4503		595.806	6.17523	0.600343
596.26	32.1951	21.2347		596.308	5.87982	0.366076
596.77	32.3907	21.3898		596.811	6.23169	0.645115
597.275	32.2208	21.255		597.358	5.92316	0.400442
597.782	32.4701	21.4527		597.825	6.08246	0.526771
598.289	32.2357	21.2669		598.337	6.22894	0.642936
598.789	32.4655	21.4491		598.837	6.10046	0.54105
599.407	32.4548	21.4406		599.346	6.0614	0.510072
599.803	32.3926	21.3913		599.854	6.04889	0.50015
600.316	32.2708	21.2947		600.358	6.03729	0.490954
600.82	32.2934	21.3126		600.862	6.02234	0.479095
601.331	32.4664	21.4498		601.372	6.1618	0.589694
601.836	32.2247	21.2582		601.875	6.09863	0.539598
602.345	32.4353	21.4251		602.384	6.00098	0.462154
602.845	32.128	21.1814		602.884	5.95367	0.424643
603.361	32.4301	21.421		603.393	6.09314	0.535242
603.876	32.3257	21.3383		603.9	6.05927	0.508378
604.441	32.3483	21.3562		604.4	6.13312	0.566945
604.877	32.3355	21.346		604.901	5.97931	0.444972
605.378	32.3349	21.3455		605.402	6.06598	0.513703
605.884	32.4164	21.4101		605.908	6.185	0.608087
606.392	32.2208	21.255		606.418	6.04065	0.493616
606.898	32.4454	21.4331		606.925	6.23718	0.649471
607.408	32.1405	21.1914		607.433	5.95856	0.428515
607.91	32.4924	21.4704		607.941	5.90912	0.389309
608.416	32.2482	21.2768		608.45	6.03058	0.485629
608.924	32.4023	21.399		608.955	6.15356	0.58316
609.455	32.2461	21.2751		609.465	6.06049	0.509346
609.932	32.435	21.4249		609.977	6.05377	0.504022
610.441	32.3334	21.3443		610.479	6.00372	0.464332
610.948	32.41	21.4051		610.979	6.07819	0.523383
611.457	32.2601	21.2862		611.486	5.97809	0.444003
611.964	32.1988	21.2376		611.997	6.06384	0.512009
612.472	32.3822	21.383		612.501	6.08276	0.527013
612.972	32.1866	21.2279		613.01	6.04553	0.497488
613.472	32.4783	21.4593		613.51	6.06293	0.511283
613.986	32.207	21.2441		614.018	6.02509	0.481273
614.492	32.4692	21.452		614.529	6.18134	0.605183
615.003	32.1942	21.234		615.041	6.06689	0.514429
615.507	32.4832	21.4631		615.549	5.99945	0.460944
616.019	32.2742	21.2974		616.05	6.05774	0.507168
616.525	32.1609	21.2076		616.549	6.04797	0.499424
617.035	32.5003	21.4767		617.058	6.1026	0.542744
617.541	32.2116	21.2477		617.562	6.12427	0.559927
618.048	32.4902	21.4687		618.065	6.04858	0.499908
618.554	32.2858	21.3066		618.572	6.05347	0.50378
619.066	32.5085	21.4832		619.082	5.94727	0.41956
619.572	32.0868	21.1488		619.59	6.01685	0.474739
620.073	32.522	21.4939		620.093	6.00891	0.468447
620.581	32.2519	21.2797		620.597	6.1026	0.542744
621.081	32.4243	21.4164		621.105	5.92072	0.398505
621.594	32.2733	21.2966		621.612	5.97229	0.439405
622.096	32.4048	21.4009		622.118	6.0318	0.486597
622.596	32.2882	21.3085		622.619	6.00708	0.466995
623.102	32.2632	21.2886		623.121	6.11969	0.556297
623.605	32.2745	21.2976		623.634	6.13892	0.571543
624.104	32.1722	21.2165		624.14	5.88043	0.36656
624.612	32.3715	21.3746		624.656	6.09283	0.535
625.12	32.1097	21.1669		625.159	5.98877	0.452474
625.628	32.4954	21.4728		625.666	6.04034	0.493374
626.134	32.1265	21.1802		626.171	6.06934	0.516365
626.644	32.5397	21.5079		626.681	5.9436	0.416656
627.158	32.2372	21.2681		627.182	5.93536	0.410122
627.663	32.4265	21.4181		627.684	6.02234	0.479095
628.178	32.2516	21.2795		628.183	5.98663	0.45078
628.683	32.4429	21.4312		628.684	5.97107	0.438437
629.188	32.2784	21.3007		629.19	5.90149	0.383259
629.696	32.3334	21.3443		629.696	5.94147	0.414962
630.204	32.3965	21.3944		630.205	5.90393	0.385195
630.705	32.2012	21.2395		630.714	6.19904	0.619219
631.213	32.4246	21.4167		631.221	6.05286	0.503296
631.723	32.1222	21.1768		631.729	5.96649	0.434807
632.228	32.4399	21.4288		632.423	6.00525	0.465542
632.736	32.2281	21.2608		632.747	5.91064	0.390519
633.242	32.4512	21.4377		633.258	5.9201	0.398021
633.751	32.1579	21.2052		633.764	6.00128	0.462396
634.251	32.374	21.3765		634.268	6.07025	0.517091
634.751	32.3822	21.383		634.777	5.80963	0.310413
635.258	32.3251	21.3378		635.282	5.9729	0.439889
635.77	32.373	21.3758		635.792	5.87189	0.359784
636.286	32.1567	21.2042		636.295	6.08917	0.532095
636.789	32.4231	21.4155		636.8	5.91644	0.395117
637.299	32.2098	21.2463		637.413	6.02173	0.478611
637.8	32.4359	21.4256		637.807	6.04858	0.499908
638.302	32.3398	21.3494		638.312	5.97351	0.440373
638.814	32.3532	21.36		638.815	5.99121	0.45441
639.475	32.3041	21.3211		639.325	5.99976	0.461186
639.822	32.2067	21.2439		639.825	5.85571	0.346957
640.331	32.3816	21.3825		640.331	5.97443	0.441099
640.832	32.218	21.2528		640.839	5.95825	0.428273
641.334	32.4628	21.4469		641.346	6.04706	0.498698
641.838	32.1796	21.2223		641.854	6.20819	0.62648
642.347	32.5339	21.5033		642.422	6.02417	0.480547
642.853	32.0316	21.105		642.871	5.90088	0.382775
643.363	32.579	21.5391		643.371	5.96588	0.434323
643.868	32.2174	21.2523		643.875	6.00769	0.467479
644.453	32.3245	21.3373		644.378	6.06476	0.512735
644.883	32.2229	21.2567		644.889	5.9137	0.392939
645.392	32.4875	21.4665		645.402	5.94849	0.420528
645.897	32.2977	21.316		645.902	5.95093	0.422464
646.398	32.4344	21.4244		646.415	5.87067	0.358816
646.908	32.3639	21.3685		646.925	6.02386	0.480305
647.414	32.2998	21.3177		647.431	6.09344	0.535484
647.923	32.4841	21.4639		647.938	5.98083	0.446182
648.423	32.2	21.2386		648.438	5.93719	0.411574
648.931	32.4384	21.4276		648.95	6.00586	0.466026
649.468	32.2067	21.2439		649.456	5.92072	0.398505
649.949	32.4872	21.4663		649.966	6.03485	0.489018
650.459	32.2458	21.2749		650.477	5.96893	0.436743
650.974	32.298	21.3162		650.979	5.91248	0.391971
651.476	32.4078	21.4034		651.487	5.91156	0.391245
651.985	32.2815	21.3032		651.993	5.96252	0.431661
652.487	32.5528	21.5183		652.5	6.08093	0.525561
653.001	32.2729	21.2964		653.012	6.02509	0.481273
653.512	32.5287	21.4992		653.516	5.83313	0.329048
654.023	32.2559	21.2828		654.019	5.88409	0.369464
654.527	32.478	21.459		654.53	5.8905	0.374546
655.035	32.3053	21.322		655.042	6.08429	0.528223
655.549	32.3596	21.3651		655.549	6.12213	0.558233
656.049	32.3117	21.3271		656.062	5.89905	0.381323
656.55	32.2888	21.309		656.578	5.99487	0.457314
657.057	32.4637	21.4476		657.087	5.90515	0.386163
657.566	32.2171	21.2521		657.595	5.78064	0.287422
658.072	32.5714	21.5331		658.104	6.04492	0.497004
658.579	32.2687	21.293		658.605	5.95825	0.428273
659.085	32.6263	21.5766		659.106	5.81635	0.315738
659.588	32.2681	21.2925		659.618	5.89874	0.381081
660.097	32.5345	21.5038		660.127	5.92133	0.398989
660.597	32.3032	21.3204		660.628	5.98694	0.451022
661.113	32.4741	21.4559		661.134	5.96497	0.433597
661.626	32.2192	21.2538
662.132	32.4521	21.4385
662.636	32.3486	21.3564
663.143	32.3242	21.337
663.644	32.3856	21.3857
664.145	32.2128	21.2487
664.652	32.4399	21.4288
665.158	32.2736	21.2969
665.665	32.6013	21.5568
666.177	32.1161	21.172
666.692	32.4646	21.4484
667.199	32.1313	21.1841
667.704	32.4734	21.4554
668.206	32.2159	21.2511
668.722	32.4728	21.4549
669.228	32.424	21.4162
669.736	32.3111	21.3266
670.237	32.3944	21.3927
670.738	32.2327	21.2644
671.244	32.4445	21.4324
671.754	32.2009	21.2393
672.254	32.5211	21.4931
672.759	32.1774	21.2206
673.267	32.4594	21.4443
673.777	32.2949	21.3138
674.283	32.3056	21.3223
674.784	32.3367	21.347
675.292	32.124	21.1783
675.799	32.3764	21.3784
676.3	32.1274	21.181
676.814	32.5693	21.5314
677.321	32.2333	21.2649
677.832	32.4768	21.4581
678.347	32.3175	21.3317
678.847	32.3141	21.3291
679.525	32.4756	21.4571
679.854	32.4014	21.3983
680.361	32.337	21.3472
680.87	32.1664	21.2119
681.37	32.453	21.4392
681.879	32.2055	21.2429
682.385	32.4802	21.4607
682.892	32.1967	21.2359
683.399	32.424	21.4162
683.913	32.294	21.3131
684.499	32.3389	21.3487
684.924	32.337	21.3472
685.43	32.3798	21.3811
685.933	32.4075	21.4031
686.445	32.287	21.3075
686.949	32.5446	21.5118
687.459	32.207	21.2441
687.963	32.5	21.4764
688.47	32.1744	21.2182
688.97	32.4289	21.4201
689.533	32.3074	21.3237
689.977	32.4411	21.4297
690.486	32.2372	21.2681
690.992	32.2714	21.2952
691.507	32.482	21.4622
692.01	32.3117	21.3271
692.51	32.4139	21.4082
693.018	32.2247	21.2582
693.526	32.5626	21.5261
694.034	32.0593	21.127
694.535	32.5122	21.4861
695.043	32.2479	21.2765
695.548	32.4097	21.4048
696.049	32.2604	21.2865
696.557	32.5043	21.4798
697.063	32.2485	21.277
697.564	32.4182	21.4116
698.08	32.327	21.3392
698.586	32.3108	21.3264
699.089	32.3206	21.3341
699.597	32.4033	21.3997
700.097	32.3657	21.37
700.612	32.3386	21.3484
701.118	32.5143	21.4878
701.631	32.2894	21.3095
702.145	32.4152	21.4092
702.645	32.2833	21.3046
703.151	32.46	21.4447
703.658	32.2888	21.309
704.168	32.2314	21.2635
704.673	32.4609	21.4455
705.174	32.4112	21.406
705.682	32.3236	21.3366
706.193	32.3804	21.3816
706.705	32.298	21.3162
707.211	32.1121	21.1689
707.71	32.4234	21.4157
708.222	32.1704	21.2151
708.736	32.5763	21.5369
709.237	32.2025	21.2405
709.738	32.3523	21.3593
710.243	32.326	21.3385
710.752	32.2653	21.2903
711.254	32.3932	21.3917
711.753	32.3242	21.337
712.254	32.4356	21.4254
712.767	32.2342	21.2657
713.268	32.5348	21.504
713.77	32.2864	21.307
714.275	32.63	21.5795
714.784	32.3499	21.3574
715.286	32.6602	21.6035
715.792	32.4582	21.4433
716.301	32.9755	21.8535
716.807	32.5598	21.5239
717.315	32.9803	21.8574
717.821	32.8757	21.7744
718.329	32.9126	21.8036
718.829	32.7618	21.6841
719.33	32.8076	21.7204
719.832	32.9303	21.8177
720.339	32.7405	21.6672
720.849	32.869	21.769
721.363	32.597	21.5534
721.863	32.84	21.746
722.379	32.7005	21.6354
722.886	32.6633	21.6059
723.392	32.5748	21.5357
723.894	32.6498	21.5953
724.567	32.7234	21.6536
724.899	32.551	21.5169
725.409	32.7142	21.6463
725.914	32.5784	21.5386
726.429	32.2067	21.2439
726.944	32.963	21.8436
727.447	32.6331	21.582
727.955	32.5919	21.5493
728.455	32.7353	21.663
728.96	32.6343	21.5829
729.556	32.6096	21.5633
729.97	32.6511	21.5962
730.485	32.5449	21.512
730.986	32.6685	21.61
731.486	32.5107	21.4849
731.992	32.6535	21.5982
732.496	32.4878	21.4668
733.002	32.6077	21.5619
733.507	32.4442	21.4322
734.017	32.5998	21.5556
734.579	32.5531	21.5186
735.027	32.5067	21.4818
735.535	32.4371	21.4266
736.04	32.5006	21.4769
736.548	32.4872	21.4663
737.048	32.4228	21.4152
737.564	32.6447	21.5912
738.07	32.2925	21.3119
738.586	32.5977	21.5539
739.089	32.3309	21.3424
739.596	32.5424	21.5101
740.097	32.4646	21.4484
740.601	32.5183	21.491
741.115	32.525	21.4963
741.628	32.3987	21.3961
742.134	32.5558	21.5207
742.641	32.3898	21.3891
743.142	32.5955	21.5522
743.643	32.4026	21.3992
744.149	32.67	21.6112
744.658	32.3312	21.3426
745.158	32.6904	21.6275
745.663	32.4216	21.4143
746.173	32.5806	21.5403
746.68	32.4463	21.4339
747.189	32.5082	21.483
747.691	32.4945	21.4721
748.197	32.5452	21.5123
748.705	32.4091	21.4043
749.212	32.3322	21.3433
749.727	32.6224	21.5735
750.237	32.2586	21.285
750.737	32.6352	21.5837
751.238	32.4533	21.4394
751.743	32.5385	21.5069
752.251	32.4512	21.4377
752.753	32.514	21.4876
753.26	32.5479	21.5144
753.767	32.4158	21.4097
754.267	32.6794	21.6187
754.768	32.319	21.3329
755.283	32.5745	21.5355
755.789	32.3795	21.3809
756.298	32.6154	21.5679
756.798	32.4454	21.4331
757.299	32.6718	21.6127
757.801	32.3419	21.3511
758.301	32.5342	21.5036
758.806	32.5891	21.5471
759.314	32.6321	21.5812
759.814	32.6102	21.5638
760.315	32.6984	21.6338
760.83	32.4158	21.4097
761.33	32.4979	21.4748
761.831	32.7423	21.6686
762.345	32.3895	21.3888
762.851	32.5818	21.5413
763.352	32.3865	21.3864
763.862	32.5864	21.5449
764.369	32.4631	21.4472
764.88	32.7017	21.6364
765.383	32.4841	21.4639
765.884	32.5244	21.4958
766.395	32.5095	21.4839
766.9	32.6273	21.5774
767.407	32.5647	21.5278
767.908	32.4734	21.4554
768.408	32.6361	21.5844
768.916	32.5363	21.5052
769.425	32.5641	21.5273
769.938	32.4228	21.4152
770.439	32.648	21.5938
770.949	32.3627	21.3675
771.448	32.6788	21.6183
771.96	32.504	21.4796
772.47	32.6187	21.5706
772.977	32.4493	21.4363
773.487	32.5882	21.5464
773.988	32.3804	21.3816
774.639	32.3828	21.3835
775.002	32.4673	21.4506
775.504	32.1979	21.2369
776.01	32.7158	21.6475
776.518	32.4323	21.4227
777.02	32.7029	21.6374
777.535	32.3178	21.332

## Sheet: Kidney3
Saturation				Desaturation
Time since start (s)	Rat_1 Sensor 1 - H2 (MilliVolt)	post calibration		Time since start (s)	Rat_1 Sensor 1 - H2 (MilliVolt)	post calibration
0	5.30334	-0.0910827		0	28.685	18.4511
0.501	5.19867	-0.174092		0.501	28.4628	18.2749
1.016	5.18372	-0.185951		1.012	28.5916	18.377
1.517	5.40833	-0.00783093		1.524	28.4329	18.2512
2.024	5.21912	-0.157878		2.024	28.6966	18.4603
2.532	5.18524	-0.184741		2.53	28.3734	18.204
3.034	5.34424	-0.0586532		3.04	28.6115	18.3927
3.547	5.336	-0.0651875		3.544	28.3899	18.217
4.054	5.27222	-0.115768		4.055	28.7637	18.5135
4.562	5.2475	-0.135371		4.556	28.5434	18.3388
5.071	5.29602	-0.096891		5.068	28.6331	18.4099
5.578	5.30762	-0.0876945		5.576	28.4982	18.303
6.084	5.289	-0.102457		6.089	28.5971	18.3814
6.587	5.24231	-0.139485		6.592	28.6322	18.4092
7.095	5.37354	-0.0354202		7.099	28.392	18.2187
7.61	5.26398	-0.122302		7.607	28.6746	18.4428
8.117	5.32837	-0.0712378		8.121	28.3881	18.2156
8.626	5.2774	-0.111654		8.636	28.779	18.5256
9.141	5.22766	-0.151101		9.141	28.4689	18.2797
9.647	5.34027	-0.0617994		9.749	28.4735	18.2834
10.157	5.22888	-0.150133		10.15	28.515	18.3163
10.658	5.36591	-0.0414705		10.65	28.5007	18.3049
11.164	5.17548	-0.192485		11.155	28.4372	18.2546
11.672	5.30426	-0.0903567		11.665	28.5309	18.3289
12.173	5.30151	-0.0925348		12.17	28.4268	18.2463
12.674	5.16968	-0.197083		12.68	28.5999	18.3835
13.18	5.28931	-0.102215		13.187	28.4982	18.303
13.687	5.25391	-0.130288		13.687	28.7201	18.4789
14.188	5.3421	-0.0603473		14.193	28.3466	18.1827
14.702	5.25452	-0.129804		14.757	28.5773	18.3656
15.204	5.22522	-0.153037		15.204	28.5342	18.3315
15.71	5.32104	-0.0770461		15.714	28.4293	18.2483
16.219	5.17883	-0.189823		16.228	28.5123	18.3141
16.725	5.31891	-0.0787401		16.733	28.3939	18.2202
17.237	5.15869	-0.205796		17.241	28.559	18.3511
17.742	5.26154	-0.124238		17.749	28.3713	18.2023
18.243	5.30853	-0.0869685		18.257	28.7698	18.5183
18.749	5.28961	-0.101973		18.766	28.3508	18.1861
19.249	5.29602	-0.096891		19.274	28.663	18.4336
19.751	5.22949	-0.149649		19.802	28.4851	18.2926
20.251	5.2652	-0.121334		20.29	28.6581	18.4298
20.756	5.36896	-0.0390503		20.791	28.5632	18.3545
21.258	5.2478	-0.135129		21.296	28.5367	18.3335
21.77	5.23346	-0.146503		21.805	28.4338	18.2519
22.275	5.23071	-0.148681		22.311	28.5645	18.3555
22.785	5.32013	-0.0777721		22.818	28.5333	18.3308
23.296	5.26062	-0.124964		23.32	28.4421	18.2584
23.803	5.17639	-0.191759		23.82	28.591	18.3765
24.316	5.20966	-0.16538		24.321	28.3237	18.1645
24.919	5.19623	-0.176029		24.825	28.7131	18.4733
25.329	5.23834	-0.142631		25.325	28.3478	18.1836
25.837	5.15442	-0.209184		25.834	28.5974	18.3816
26.343	5.31616	-0.0809182		26.34	28.4836	18.2913
26.854	5.21545	-0.160782		26.844	28.4723	18.2824
27.363	5.31769	-0.0797082		27.35	28.5233	18.3228
27.869	5.22675	-0.151827		27.851	28.3389	18.1766
28.375	5.36835	-0.0395344		28.352	28.58	18.3678
28.883	5.27771	-0.111412		28.857	28.2788	18.129
29.392	5.27527	-0.113348		29.37	28.5901	18.3758
29.921	5.15289	-0.210394		29.872	28.2034	18.0692
30.398	5.32349	-0.07511		30.381	28.7067	18.4683
30.906	5.38849	-0.0235616		30.883	28.3527	18.1875
31.412	5.18311	-0.186435		31.383	28.4753	18.2848
31.922	5.25391	-0.130288		31.896	28.1961	18.0634
32.423	5.24689	-0.135855		32.397	28.4	18.225
32.939	5.28931	-0.102215		32.904	28.2602	18.1142
33.439	5.33813	-0.0634934		33.414	28.1927	18.0607
33.94	5.22095	-0.156426		33.921	28.3423	18.1793
34.44	5.32196	-0.07632		34.429	28.2538	18.1091
34.943	5.28564	-0.105119		34.929	28.3368	18.1749
35.444	5.30243	-0.0918087		35.436	28.1165	18.0002
35.947	5.3067	-0.0884206		35.947	28.2858	18.1345
36.459	5.31647	-0.0806762		36.45	28.0609	17.9562
36.973	5.21271	-0.16296		36.96	28.2755	18.1263
37.478	5.38177	-0.0288859		37.46	28.0939	17.9823
37.984	5.24261	-0.139243		37.96	28.2196	18.082
38.484	5.39001	-0.0223516		38.462	27.9437	17.8632
38.984	5.22827	-0.150617		38.962	28.0075	17.9138
39.5	5.33417	-0.0666396		39.463	28.0609	17.9562
40.002	5.27222	-0.115768		39.968	28.0014	17.909
40.515	5.33813	-0.0634934		40.476	28.1424	18.0208
41.017	5.24323	-0.138759		40.976	27.8943	17.824
41.531	5.3537	-0.0511509		41.478	27.9874	17.8978
42.032	5.33417	-0.0666396		41.977	27.8433	17.7836
42.534	5.31464	-0.0821283		42.477	27.9971	17.9056
43.034	5.31647	-0.0806762		42.992	27.5562	17.5559
43.538	5.32867	-0.0709958		43.492	28.0292	17.931
44.05	5.40619	-0.00952501		44.007	27.561	17.5597
44.557	5.33875	-0.0630094		44.515	27.8302	17.7732
45.065	5.33722	-0.0642195		45.024	27.5931	17.5852
45.572	5.37689	-0.0327581		45.537	27.6682	17.6447
46.082	5.39307	-0.0199315		46.039	27.6935	17.6648
46.587	5.32196	-0.07632		46.544	27.4564	17.4767
47.096	5.3772	-0.032516		47.059	27.7811	17.7342
47.604	5.3833	-0.0276758		47.57	27.3129	17.363
48.109	5.37903	-0.031064		48.076	27.7362	17.6987
48.615	5.36896	-0.0390503		48.589	27.3871	17.4218
49.125	5.43823	0.0158861		49.103	27.583	17.5772
49.624	5.44067	0.0178222		49.603	27.2488	17.3122
50.125	5.41443	-0.00299071		50.107	27.4982	17.5099
50.632	5.49774	0.0630783		50.616	27.0749	17.1742
51.144	5.45166	0.0265346		51.116	27.4042	17.4353
51.656	5.57068	0.120919		51.624	27.1683	17.2483
52.162	6.69464	1.01225		52.131	27.1021	17.1958
52.665	5.64789	0.182148		52.632	27.3062	17.3577
53.172	6.03027	0.485387		53.132	26.8881	17.0261
53.673	5.80231	0.304605		53.64	27.2836	17.3398
54.172	6.10535	0.544922		54.149	26.9327	17.0614
54.676	6.04279	0.49531		54.847	26.9528	17.0774
55.181	6.88019	1.15939		55.163	26.8552	17
55.688	6.76575	1.06863		55.679	27.149	17.233
56.204	7.09747	1.3317		56.181	26.7081	16.8833
56.709	7.31873	1.50716		56.688	27.1066	17.1994
57.222	7.51678	1.66422		57.196	26.6595	16.8448
57.738	7.7774	1.8709		57.7	26.9284	17.0581
58.238	8.32458	2.30483		58.21	26.6965	16.8741
58.742	7.96478	2.01949		58.711	26.7178	16.8911
59.251	9.25201	3.0403		59.225	26.7938	16.9513
59.759	8.97858	2.82345		59.802	26.4288	16.6619
60.267	9.10858	2.92655		60.24	26.7294	16.9003
60.772	9.0976	2.91784		60.742	26.405	16.643
61.275	9.42505	3.17752		61.25	26.4896	16.71
61.783	9.48944	3.22858		61.761	26.3818	16.6246
62.287	9.68872	3.38661		62.266	26.3693	16.6147
62.802	9.42139	3.17461		62.771	26.4005	16.6394
63.313	9.44427	3.19276		63.273	26.1536	16.4436
63.821	9.39362	3.15259		63.774	26.4529	16.681
64.331	9.47266	3.21527		64.29	26.0397	16.3533
64.975	9.31458	3.08991		64.825	26.3351	16.5876
65.345	9.15527	2.96358		65.304	26.0733	16.3799
65.847	9.08325	2.90646		65.809	26.0455	16.3579
66.353	9.02466	2.86		66.313	26.0645	16.3729
66.862	9.01855	2.85516		66.818	25.9753	16.3023
67.369	8.88458	2.74892		67.32	26.0486	16.3603
67.878	8.99719	2.83822		67.827	25.7428	16.1178
68.381	8.92487	2.78086		68.334	26.076	16.3821
68.894	8.97125	2.81765		68.84	25.697	16.0815
69.406	8.89832	2.75981		69.35	25.9253	16.2626
69.976	8.92212	2.77868		69.862	25.5969	16.0022
70.424	9.01276	2.85056		70.352	25.8383	16.1936
70.928	8.89648	2.75835		70.852	25.6335	16.0312
71.441	8.98254	2.8266		71.354	25.6604	16.0525
71.944	8.98163	2.82588		71.859	25.6085	16.0114
72.456	9.26483	3.05046		72.366	25.4239	15.8649
72.963	8.97186	2.81813		72.875	25.6033	16.0072
73.471	9.40887	3.16469		73.381	25.3711	15.8231
73.978	8.74176	2.63565		73.882	25.5563	15.97
74.486	10.1749	3.77214		74.383	25.1126	15.6181
74.986	9.34113	3.11096		74.888	25.4468	15.8831
75.49	9.06708	2.89364		75.397	25.1428	15.642
75.992	8.84735	2.71939		75.898	25.1334	15.6345
76.493	9.52698	3.25835		76.397	25.0946	15.6038
77.003	10.0531	3.67558		76.906	25.1431	15.6423
77.51	10.4526	3.99237		77.412	25.1447	15.6435
78.016	7.77435	1.86848		77.918	24.8444	15.4054
78.522	10.242	3.82538		78.43	25.2042	15.6907
79.036	10.4089	3.95776		78.944	24.7604	15.3388
79.541	10.7187	4.2034		79.445	25.0543	15.5719
80.049	10.5008	4.03061		79.961	24.8172	15.3838
80.55	10.8221	4.28544		80.467	24.769	15.3456
81.05	10.8087	4.27479		80.969	24.874	15.4288
81.554	11.1472	4.54318		81.478	24.5514	15.173
82.065	11.1002	4.50591		81.983	24.9057	15.454
82.571	11.3635	4.71477		82.491	24.4635	15.1033
83.079	11.377	4.72542		83	24.606	15.2164
83.584	11.9687	5.19468		83.506	24.3988	15.052
84.098	10.8945	4.3428		84.012	24.5349	15.16
84.609	11.9659	5.1925		84.522	24.4418	15.0861
85.115	11.6653	4.95412		85.031	24.2465	14.9313
85.625	12.0142	5.23074		85.539	24.472	15.1101
86.126	11.8787	5.12328		86.041	24.1956	14.8908
86.627	11.311	4.67314		86.544	24.3292	14.9968
87.143	12.2012	5.37909		87.057	24.1507	14.8553
87.642	12.2748	5.43741		87.57	24.3369	15.0029
88.147	12.2076	5.38417		88.07	23.9972	14.7335
88.657	12.58	5.67943		88.576	24.1003	14.8153
89.164	12.0486	5.25808		89.084	24.1174	14.8289
89.671	12.5381	5.64627		89.585	23.9001	14.6566
90.173	12.045	5.25518		90.092	24.1599	14.8625
90.687	12.7625	5.82415		90.602	23.8425	14.6108
91.188	11.9778	5.20194		91.106	23.9072	14.6621
91.704	12.7802	5.83819		91.621	23.8083	14.5837
92.209	12.1008	5.29947		92.133	23.8174	14.591
92.721	12.7621	5.82391		92.638	23.7894	14.5687
93.228	12.0312	5.24429		93.148	23.4744	14.319
93.735	12.6743	5.75421		93.654	23.7384	14.5283
94.237	12.0499	5.25905		94.164	23.584	14.4059
94.743	12.789	5.8452		94.665	23.6572	14.4639
95.249	12.0316	5.24453		95.169	23.4595	14.3071
95.75	12.8909	5.92604		95.681	23.4113	14.2689
96.259	12.0465	5.25639		96.182	22.9672	13.9168
96.769	12.9288	5.95604		96.694	23.8809	14.6413
97.275	11.8137	5.07174		97.201	23.2358	14.1297
97.783	12.998	6.01098		97.71	23.7393	14.529
98.287	12.1561	5.34327		98.211	23.2428	14.1353
98.802	12.7185	5.7893		98.718	23.6191	14.4337
99.305	12.2952	5.45363		99.226	23.1842	14.0888
99.814	12.7457	5.81084		99.86	23.1708	14.0782
100.315	12.3267	5.47856		100.233	23.2599	14.1488
100.819	12.4448	5.57222		100.742	23.3234	14.1992
101.329	12.0804	5.28325		101.249	23.4854	14.3277
101.83	12.2589	5.42483		101.759	23.1149	14.0339
102.338	12.439	5.56762		102.273	23.5617	14.3882
102.843	12.9462	5.96984		102.774	23.0038	13.9458
103.345	12.6871	5.76437		103.287	23.5132	14.3497
103.845	12.8812	5.91829		103.789	23.1406	14.0542
104.353	12.71	5.78252		104.304	23.2758	14.1614
105.01	13.0444	6.04777		104.865	23.248	14.1394
105.369	13.0362	6.04123		105.32	23.071	13.999
105.877	12.8128	5.86408		105.829	23.161	14.0704
106.378	12.926	5.95387		106.338	22.9172	13.8771
106.893	12.7795	5.8377		106.839	23.3038	14.1837
107.401	12.9947	6.00832		107.343	22.8622	13.8335
107.909	12.8198	5.86965		107.849	23.1519	14.0632
108.422	13.1256	6.11214		108.351	22.8253	13.8042
108.93	12.7179	5.78881		108.851	22.8928	13.8577
109.44	13.1284	6.11432		109.352	22.8885	13.8543
109.992	12.9752	5.99283		109.872	22.6132	13.636
110.454	13.1772	6.15304		110.356	22.8632	13.8342
110.962	12.8955	5.92967		110.865	22.6288	13.6484
111.471	13.208	6.17748		111.372	22.9727	13.9211
111.984	12.9315	5.95822		111.882	22.7774	13.7662
112.484	13.2718	6.22806		112.387	22.8784	13.8463
112.992	13.0728	6.07027		112.902	22.6816	13.6902
113.501	13.3185	6.26509		113.415	22.6642	13.6764
114.006	13.1705	6.14772		113.92	22.543	13.5804
114.505	13.4366	6.35875		114.431	22.254	13.3512
115.016	13.3118	6.25977		114.931	22.7161	13.7176
115.517	13.4067	6.33503		115.437	22.3267	13.4088
116.023	13.4879	6.39941		115.946	22.5064	13.5513
116.524	13.5019	6.41054		116.451	22.2931	13.3821
117.031	13.6267	6.50952		116.96	22.2751	13.3679
117.54	13.732	6.59302		117.466	22.4475	13.5046
118.047	13.6667	6.54123		117.978	22.1344	13.2563
118.556	13.6743	6.54728		118.483	22.3709	13.4439
119.065	13.8892	6.71765		118.984	21.9983	13.1484
119.566	13.8229	6.66514		119.49	22.2968	13.3851
120.071	14.0884	6.87569		120.001	21.9235	13.0891
120.578	13.8699	6.70241		120.511	21.9824	13.1358
121.085	14.0744	6.86455		121.023	22.0673	13.2031
121.596	13.9102	6.73435		121.529	21.6928	12.9061
122.109	14.2291	6.98725		122.042	22.1481	13.2672
122.616	14.0054	6.80986		122.545	21.6592	12.8795
123.125	14.2316	6.98919		123.054	21.9934	13.1445
123.631	14.306	7.04824		123.559	21.6992	12.9112
124.142	14.4284	7.14529		124.068	21.6782	12.8945
124.649	14.3387	7.07413		124.574	21.6876	12.902
125.156	14.6429	7.31542		125.086	21.506	12.758
125.658	14.4418	7.15593		125.601	21.9351	13.0983
126.163	14.7595	7.40787		126.106	21.3712	12.651
126.671	14.7025	7.36261		126.622	21.7221	12.9293
127.173	14.7049	7.36455		127.136	21.427	12.6953
127.673	14.8273	7.46159		127.647	21.308	12.6009
128.177	14.758	7.40666		128.147	21.6437	12.8672
128.691	14.819	7.45506		128.654	21.1124	12.4458
129.195	14.8358	7.46837		129.155	21.5421	12.7866
129.697	14.985	7.58671		129.663	20.9946	12.3524
130.203	14.9988	7.5976		130.169	21.4981	12.7517
130.706	15.0482	7.63681		130.683	20.9985	12.3555
131.207	15.0162	7.6114		131.198	21.1966	12.5126
131.713	15.1373	7.70748		131.7	21.2347	12.5429
132.221	15.1825	7.7433		132.209	20.9152	12.2895
132.723	15.3339	7.86333		132.711	21.3629	12.6445
133.224	15.1859	7.74596		133.211	20.7886	12.189
133.736	15.3827	7.90205		133.725	21.1356	12.4642
134.243	15.3302	7.86043		134.232	21.0345	12.3841
134.744	15.4578	7.96159		134.906	20.6671	12.0927
135.252	15.3845	7.90351		135.257	21.0419	12.3899
135.756	15.6976	8.15181		135.763	20.513	11.9705
136.268	15.5087	8.002		136.264	20.9601	12.325
136.771	15.694	8.14891		136.772	20.5704	12.016
137.283	15.748	8.19174		137.277	20.8865	12.2667
137.788	15.6662	8.12688		137.788	20.5881	12.03
138.301	15.7617	8.20263		138.294	20.5624	12.0097
138.807	15.7068	8.15907		138.808	20.7193	12.1341
139.312	15.9677	8.36599		139.313	20.3632	11.8517
139.813	16.0928	8.46521		139.895	20.687	12.1084
140.315	15.9561	8.35679		140.336	20.2777	11.7839
140.821	15.8899	8.30428		140.837	20.3995	11.8805
141.329	16.1731	8.52886		141.343	20.3058	11.8062
141.831	16.178	8.53273		141.854	20.0912	11.636
142.33	16.232	8.57557		142.357	20.5435	11.9947
142.831	16.1804	8.53467		142.867	19.9802	11.5479
143.347	16.2619	8.59929		143.374	20.491	11.9531
143.847	16.3116	8.63874		143.882	20.04	11.5954
144.358	16.3867	8.69827		144.397	20.2393	11.7534
144.86	16.3678	8.68327		144.914	20.2936	11.7965
145.36	16.4435	8.74328		145.413	20.0919	11.6365
145.86	16.3971	8.7065		145.918	20.2618	11.7713
146.362	16.5866	8.85679		146.428	19.8987	11.4833
146.861	16.369	8.68423		146.929	20.3506	11.8418
147.367	16.8024	9.02789		147.435	20.011	11.5724
147.869	16.5448	8.82363		147.949	20.2798	11.7856
148.377	16.8149	9.03781		148.448	20.3137	11.8125
148.882	16.6812	8.93181		148.959	20.1474	11.6806
149.39	16.7651	8.99836		149.467	20.4874	11.9502
150.058	16.7499	8.98626		149.975	20.1682	11.697
150.397	16.9077	9.11138		150.481	20.3375	11.8313
150.91	16.9769	9.16632		150.991	20.0732	11.6218
151.413	16.9135	9.11598		151.491	20.2701	11.7779
151.926	17.0477	9.22247		152.001	20.0497	11.6031
152.431	17.1442	9.29894		152.508	20.0305	11.5879
152.94	17.1503	9.30378		153.015	20.2106	11.7307
153.447	17.0483	9.22295		153.523	19.8788	11.4676
153.957	17.3141	9.43374		154.028	20.256	11.7667
154.468	17.1927	9.33742		154.541	20.0024	11.5656
155.055	17.4261	9.52256		155.048	20.0482	11.6019
155.477	17.3257	9.44294		155.554	19.9481	11.5225
155.988	17.536	9.60968		156.062	19.6991	11.3251
156.493	17.2882	9.41317		156.569	19.9954	11.56
157.002	17.5818	9.64599		157.078	19.6823	11.3117
157.507	17.4722	9.5591		157.588	19.9759	11.5446
158.009	17.7048	9.74352		158.094	19.7031	11.3282
158.519	17.691	9.73262		158.604	19.7171	11.3393
159.024	17.7682	9.79385		159.106	19.6991	11.3251
159.532	17.7466	9.77667		159.621	19.4315	11.1128
160.068	18.0051	9.98165		160.132	19.7693	11.3807
160.546	17.7625	9.78926		160.642	19.2941	11.0039
161.048	17.9776	9.95987		161.151	19.7107	11.3343
161.547	17.8809	9.88316		161.655	19.408	11.0942
162.048	18.0832	10.0436		162.162	19.4104	11.0961
162.554	18.0298	10.0013		162.669	19.2841	10.9959
163.053	18.1372	10.0864		163.172	19.1531	10.8921
163.564	18.1711	10.1133		163.68	19.5428	11.2011
164.071	18.2114	10.1453		164.184	19.1592	10.8969
164.578	18.1393	10.0881		164.695	19.5187	11.182
165.079	18.1375	10.0867		165.196	19.1785	10.9122
165.588	18.27	10.1917		165.696	19.397	11.0855
166.096	18.2312	10.161		166.202	19.2383	10.9596
166.6	18.4113	10.3038		166.71	19.1772	10.9112
167.101	18.3862	10.2839		167.216	19.5419	11.2004
167.613	18.4937	10.3691		167.729	19.1342	10.8771
168.127	18.4955	10.3706		168.243	19.4601	11.1356
168.631	18.4097	10.3026		168.746	19.1116	10.8592
169.134	18.5916	10.4468		169.259	19.2825	10.9947
169.644	18.6047	10.4572		169.941	19.4876	11.1573
170.145	18.6636	10.5039		170.273	19.2026	10.9313
170.65	18.7015	10.5339		170.778	19.3604	11.0564
171.156	18.7039	10.5359		171.289	18.9569	10.7365
171.656	18.7485	10.5712		171.789	19.2001	10.9294
172.157	18.7772	10.5939		172.294	18.7317	10.5579
172.673	18.7241	10.5518		172.803	19.09	10.842
173.172	18.7881	10.6027		173.303	18.8312	10.6368
173.678	18.7381	10.563		173.809	18.9444	10.7266
174.188	18.8181	10.6264		174.325	18.9078	10.6975
174.693	18.7521	10.5741		174.906	18.5931	10.448
175.208	18.9893	10.7621		175.341	18.9056	10.6958
175.719	18.7405	10.5649		175.851	18.5178	10.3882
176.224	19.1553	10.8938		176.356	18.7488	10.5714
176.728	18.8522	10.6535		176.872	18.4094	10.3023
177.234	19.079	10.8333		177.386	18.5217	10.3914
177.751	18.8388	10.6428		177.896	18.5751	10.4337
178.257	19.2035	10.932		178.404	18.367	10.2687
178.772	18.8629	10.6619		178.912	18.7479	10.5707
179.287	19.1714	10.9066		179.413	18.3966	10.2922
179.799	18.9911	10.7636		179.979	18.6792	10.5163
180.3	19.0988	10.849		180.415	18.421	10.3115
180.814	19.1092	10.8572		180.921	18.6145	10.465
181.318	19.1617	10.8989		181.432	18.4305	10.319
181.831	19.1788	10.9124		181.943	18.4641	10.3456
182.348	19.1983	10.9279		182.453	18.6942	10.5281
182.863	19.213	10.9395		182.961	18.2269	10.1576
183.367	19.2059	10.934		183.461	18.6426	10.4872
183.876	19.328	11.0308		183.975	18.2556	10.1803
184.376	19.184	10.9165		184.476	18.511	10.3829
184.876	19.3466	11.0455		184.997	18.2214	10.1532
185.383	19.2679	10.9831		185.496	18.2416	10.1692
185.893	19.5786	11.2295		186.001	18.2654	10.1881
186.399	19.2258	10.9497		186.509	17.9642	9.94922
186.907	19.5569	11.2123		187.016	18.2596	10.1835
187.414	19.487	11.1569		187.523	17.9535	9.94075
187.922	19.3982	11.0864		188.039	18.1888	10.1273
188.428	19.5078	11.1733		188.541	18.0173	9.99133
188.939	19.545	11.2028		189.053	17.9208	9.91486
189.447	19.5877	11.2367		189.554	18.1213	10.0739
190.102	19.5041	11.1704		190.063	17.8503	9.85895
190.456	19.6155	11.2587		190.574	18.0838	10.0441
190.972	19.5322	11.1927		191.09	17.7542	9.78272
191.477	19.7101	11.3338		191.594	17.988	9.9681
191.984	19.5941	11.2418		192.102	17.7371	9.76917
192.492	19.7934	11.3998		192.608	17.8873	9.88824
193	19.5813	11.2316		193.118	17.7786	9.80208
193.501	19.8694	11.4601		193.619	17.5507	9.6213
194.003	19.7128	11.3359		194.118	18.0023	9.97948
194.508	19.8315	11.4301		194.619	17.4551	9.54555
195.102	19.7928	11.3994		195.121	17.7939	9.81418
195.518	19.7928	11.3994		195.623	17.4899	9.57314
196.024	19.7888	11.3962		196.132	17.5842	9.64792
196.531	19.6964	11.3229		196.639	17.5745	9.64018
197.04	19.9237	11.5032		197.15	17.3456	9.45867
197.55	19.8874	11.4744		197.666	17.5601	9.6288
198.062	19.9091	11.4916		198.181	17.3172	9.43616
198.569	19.8267	11.4262		198.687	17.5684	9.63534
199.078	20.0974	11.6409		199.196	17.2644	9.39429
199.584	19.7589	11.3725		199.696	17.45	9.54144
200.114	19.9957	11.5603		200.197	17.2336	9.36985
200.593	19.967	11.5375		200.704	17.2461	9.37977
201.094	20.0894	11.6346		201.211	17.3178	9.43665
201.609	19.6021	11.2481		201.712	17.1198	9.27958
202.11	20.3357	11.8299		202.218	17.2726	9.40083
202.626	20.0647	11.615		202.725	16.9629	9.15519
203.131	20.0089	11.5707		203.232	17.3389	9.45334
203.632	20.1453	11.6789		203.746	16.9382	9.13558
204.143	19.953	11.5264		204.259	17.0221	9.20214
204.643	20.1471	11.6803		204.765	16.8686	9.08041
205.147	20.0928	11.6373		205.273	16.8195	9.04144
205.658	20.22	11.7382		205.773	16.8445	9.06129
206.162	20.0952	11.6392		206.274	16.6672	8.92068
206.675	20.5045	11.9637		206.776	16.8475	9.06371
207.187	20.0491	11.6026		207.28	16.5436	8.82266
207.687	20.4352	11.9088		207.791	16.701	8.94754
208.187	20.2072	11.728		208.303	16.2207	8.56662
208.689	20.3915	11.8742		208.803	16.394	8.70408
209.202	20.2606	11.7704		209.303	16.2131	8.56057
209.703	20.1544	11.6861		209.986	16.0281	8.41391
210.204	20.3949	11.8768		210.31	16.2439	8.58501
210.709	20.2957	11.7982		210.818	15.8963	8.30936
211.22	20.4617	11.9298		211.32	16.2347	8.57775
211.725	20.2292	11.7454		211.819	15.8621	8.28225
212.227	20.563	12.0102		212.32	16.1719	8.52789
212.738	20.3397	11.833		212.825	15.9546	8.35558
213.251	20.5478	11.9981		213.336	16.0391	8.42262
213.751	20.4449	11.9165		213.836	15.9787	8.3747
214.259	20.4602	11.9286		214.342	15.6583	8.12059
214.765	20.5396	11.9916		214.975	16.058	8.43762
215.266	20.5176	11.9741		215.35	15.5093	8.00249
215.773	20.578	12.022		215.852	15.7547	8.19707
216.282	20.5322	11.9857		216.359	15.5798	8.05839
216.789	20.7031	12.1213		216.869	15.6223	8.09203
217.299	20.5515	12.001		217.373	15.5457	8.03129
217.806	20.676	12.0997		217.887	15.3497	7.87592
218.312	20.5652	12.0119		218.403	15.6241	8.09348
218.813	20.8954	12.2737		218.912	15.2878	7.82679
219.328	20.6177	12.0535		219.412	15.6335	8.10099
219.833	20.8606	12.2462		219.969	15.2475	7.79484
220.346	20.6638	12.0901		220.421	15.441	7.94828
220.86	20.8517	12.2391		220.931	15.1828	7.74354
221.36	20.8374	12.2278		221.434	15.2063	7.76217
221.867	20.9848	12.3446		221.945	15.4321	7.94126
222.375	20.8682	12.2522		222.449	15.1114	7.68691
222.875	20.8823	12.2633		222.964	15.4532	7.95796
223.376	20.9467	12.3144		223.476	15.1895	7.74886
223.89	20.7846	12.1859		223.982	15.408	7.92214
224.39	20.994	12.3519		224.496	15.2554	7.80114
224.9	20.8627	12.2478		225	15.2991	7.83574
225.411	21.0858	12.4248		225.506	15.191	7.75007
225.915	20.8905	12.2699		226.007	15.0623	7.64794
226.424	21.1414	12.4688		226.515	15.2866	7.82582
226.929	20.965	12.3289		227.022	14.8401	7.47176
227.43	21.181	12.5003		227.523	15.2594	7.80428
227.941	20.997	12.3543		228.028	14.7308	7.38512
228.444	21.3068	12.6		228.537	15.383	7.9023
228.955	21.0385	12.3872		229.038	15.0116	7.60777
229.461	21.322	12.6121		229.539	14.9329	7.54533
229.969	21.0727	12.4143		230.045	14.9841	7.58599
230.47	21.3165	12.6077		230.557	14.7946	7.4357
230.977	21.2735	12.5736		231.062	15.1791	7.74063
231.486	21.1652	12.4877		231.571	14.7513	7.40133
231.991	20.788	12.1886		232.077	15.0305	7.62277
232.503	21.3531	12.6368		232.587	14.7418	7.39383
233.007	21.3394	12.6259		233.1	14.8401	7.47176
233.517	20.8725	12.2556		233.601	14.7678	7.4144
234.022	21.5222	12.7708		234.109	14.7055	7.36503
234.53	20.3397	11.833		234.617	14.942	7.55259
235.171	21.8082	12.9976		235.118	14.4827	7.18836
235.539	21.554	12.796		235.625	14.8785	7.50225
236.047	21.6507	12.8727		236.135	14.6619	7.33042
236.554	21.4514	12.7147		236.648	14.4281	7.14504
237.063	21.7233	12.9303		237.153	14.6521	7.32268
237.579	21.4365	12.7028		237.666	14.4482	7.16102
238.08	21.7252	12.9318		238.166	14.6603	7.32921
238.594	21.5479	12.7912		238.671	14.3298	7.06712
239.101	21.6406	12.8647		239.179	14.6381	7.31155
239.612	21.5594	12.8004		239.68	14.2841	7.03081
240.164	21.7731	12.9698		240.186	14.5599	7.24959
240.63	21.5543	12.7962		240.688	14.3002	7.04364
241.135	21.7508	12.9521		241.197	14.3555	7.08745
241.642	21.6675	12.886		241.699	14.3848	7.11068
242.156	21.5942	12.8279		242.209	14.202	6.96571
242.657	21.7371	12.9412		242.709	14.567	7.25516
243.165	21.6336	12.8592		243.21	14.0375	6.83527
243.674	21.8417	13.0242		243.711	14.4437	7.15739
244.179	21.5558	12.7975		244.219	14.0277	6.82753
244.692	21.8869	13.06		244.727	14.4272	7.14432
245.208	21.6763	12.893		245.241	14.3826	7.10898
245.708	21.8338	13.0179		245.75	14.0259	6.82607
246.212	21.817	13.0046		246.261	14.3231	7.06179
246.722	21.925	13.0903		246.763	13.9905	6.798
247.225	21.8335	13.0177		247.272	14.3042	7.04679
247.735	21.9559	13.1147		247.778	14.0768	6.86649
248.242	21.9043	13.0738		248.291	14.1016	6.88609
248.75	22.0676	13.2033		248.798	14.0073	6.81131
249.256	22.045	13.1854		249.304	13.8608	6.69515
249.758	21.9418	13.1036		249.812	14.1769	6.94587
250.258	22.0706	13.2057		250.319	13.7326	6.5935
250.77	21.8771	13.0523		250.82	14.1083	6.89142
251.274	22.1408	13.2614		251.336	13.7527	6.60947
251.774	21.9434	13.1048		251.835	13.8382	6.67724
252.282	21.9836	13.1368		252.341	13.6279	6.51049
252.788	21.9742	13.1292		252.85	13.746	6.60415
253.301	22.2247	13.3279		253.357	13.6554	6.53227
253.815	21.9354	13.0985		253.87	13.5907	6.48097
254.318	22.2931	13.3821		254.383	13.7601	6.61528
254.821	21.9577	13.1162		255.021	13.4363	6.35851
255.333	22.1576	13.2747		255.391	13.8153	6.65909
255.844	22.1738	13.2875		255.897	13.4717	6.38658
256.345	22.2327	13.3342		256.403	13.5983	6.48702
256.854	22.1313	13.2539		256.917	13.5971	6.48605
257.362	22.16	13.2766		257.422	13.4689	6.3844
257.864	22.2592	13.3553		257.928	13.6673	6.54171
258.379	22.291	13.3805		258.43	13.324	6.26945
258.878	22.1454	13.265		258.929	13.6392	6.51945
259.383	22.4786	13.5293		259.434	13.3109	6.25904
259.885	22.1857	13.297		260.062	13.3957	6.32632
260.392	22.2467	13.3454		260.444	13.4058	6.33431
260.895	22.3022	13.3894		260.95	13.2477	6.20895
261.398	22.3013	13.3887		261.459	13.4943	6.40449
261.906	22.3297	13.4112		261.966	13.0783	6.07463
262.413	22.2684	13.3625		262.469	13.544	6.44394
262.923	22.417	13.4804		262.978	13.0725	6.07003
263.424	22.3117	13.3969		263.482	13.2889	6.24162
263.929	22.4646	13.5182		263.994	13.1049	6.09568
264.43	22.283	13.3742		264.499	13.2538	6.21379
264.941	22.4973	13.5441		265.05	13.2791	6.23387
265.445	22.2137	13.3192		265.512	13.0014	6.01364
265.955	22.5375	13.576		266.013	13.2697	6.22637
266.456	22.2678	13.3621		266.524	12.9062	5.93814
266.956	22.608	13.6319		267.03	13.2849	6.23847
267.458	22.3056	13.3921		267.541	12.9831	5.99912
267.963	22.5613	13.5949		268.053	13.0945	6.08746
268.471	22.2003	13.3086		268.555	13.0829	6.07826
268.979	22.5699	13.6017		269.055	12.9303	5.95725
269.484	22.5449	13.5818		269.561	13.2016	6.1724
269.99	22.4249	13.4867		270.071	12.7994	5.85343
270.503	22.677	13.6866		270.571	13.2108	6.17966
271.002	22.2559	13.3526		271.071	12.8165	5.86698
271.503	22.5653	13.598		271.585	13.0115	6.02163
272.008	22.3856	13.4555		272.092	12.9398	5.96476
272.515	22.4789	13.5295		272.605	12.9691	5.98799
273.016	22.2809	13.3725		273.121	12.9224	5.95096
273.518	22.6569	13.6706		273.634	12.7411	5.80721
274.024	22.4338	13.4937		274.139	12.9742	5.9921
274.532	22.6587	13.6721		274.652	12.6947	5.77042
275.034	22.3856	13.4555		275.162	13.06	6.06011
275.534	22.5922	13.6193		275.663	12.7283	5.79704
276.036	22.5546	13.5896		276.172	12.8662	5.90643
276.537	22.598	13.6239		276.68	12.7808	5.83867
277.04	22.6193	13.6409		277.194	12.6828	5.76098
277.547	22.6089	13.6326		277.7	12.9758	5.99331
278.048	22.6227	13.6435		278.2	12.5806	5.67991
278.552	22.5089	13.5533		278.704	13.0298	6.03615
279.065	22.691	13.6977		279.212	12.5314	5.64095
279.572	22.5531	13.5883		279.718	12.9453	5.96911
280.261	22.7145	13.7164		280.227	12.7014	5.77575
280.581	22.5897	13.6174		280.733	12.757	5.81979
281.087	22.6532	13.6677		281.241	12.6083	5.70193
281.596	22.565	13.5978		281.745	12.7005	5.77502
282.102	22.8308	13.8086		282.25	12.6456	5.73146
282.611	22.4548	13.5104		282.759	12.648	5.73339
283.118	22.7451	13.7406		283.272	12.6596	5.74259
283.625	22.8198	13.7999		283.779	12.4741	5.59545
284.131	22.6819	13.6905		284.287	12.4707	5.59279
284.643	22.804	13.7873		284.789	12.598	5.6937
285.235	22.6874	13.6948		285.297	12.4051	5.54075
285.657	22.9266	13.8846		285.803	12.6425	5.72904
286.164	22.6843	13.6924		286.31	12.3895	5.52841
286.674	22.9453	13.8993		286.819	12.6584	5.74162
287.174	22.7625	13.7544		287.325	12.3917	5.53011
287.688	22.905	13.8674		287.837	12.3859	5.52551
288.19	22.9068	13.8688		288.337	12.3114	5.46646
288.689	22.8552	13.8279		288.84	12.2354	5.4062
289.195	22.9141	13.8746		289.35	12.6495	5.7346
289.703	22.886	13.8524		289.856	12.3099	5.46525
290.216	22.9651	13.9151		290.369	12.5079	5.62231
290.724	22.7948	13.78		290.872	12.3477	5.49526
291.225	22.9694	13.9184		291.381	12.4567	5.58165
291.739	22.8632	13.8342		291.882	12.3941	5.53204
292.242	23.1784	14.0842		292.391	12.3788	5.51994
292.751	22.8488	13.8229		292.897	12.5842	5.68281
293.257	23.1058	14.0266		293.413	12.4072	5.54245
293.771	22.7304	13.729		293.919	12.5299	5.63974
294.285	23.1396	14.0535		294.429	12.4588	5.58335
294.798	22.9663	13.916		295.078	12.4933	5.61069
295.303	22.9953	13.939		295.445	12.724	5.79366
295.805	22.9205	13.8797		295.949	12.3495	5.49671
296.314	23.0518	13.9838		296.459	12.6163	5.70823
296.831	22.9349	13.8911		296.966	12.5467	5.65305
297.336	23.0255	13.963		297.474	12.6001	5.6954
297.843	23.0151	13.9547		297.976	12.5693	5.67096
298.354	23.1375	14.0518		298.485	12.3721	5.51462
298.861	23.1689	14.0767		298.99	12.6819	5.76026
299.368	23.0762	14.0031		299.499	12.5168	5.62933
299.879	23.1543	14.0651		300.089	12.5925	5.68935
300.38	23.0029	13.9451		300.512	12.3743	5.51631
300.894	23.2941	14.1759		301.024	12.5098	5.62376
301.398	23.1686	14.0765		301.53	12.6334	5.72178
301.907	23.3459	14.2171		302.031	12.4313	5.56157
302.424	23.1387	14.0528		302.538	12.7182	5.78906
302.931	23.2474	14.1389		303.039	12.4075	5.54269
303.437	23.3298	14.2043		303.54	12.5894	5.68693
303.938	23.3298	14.2043		304.041	12.4274	5.55842
304.438	23.2867	14.1701		304.543	12.4081	5.54317
304.946	23.2547	14.1447		305.046	12.4838	5.60319
305.457	23.3408	14.213		305.553	12.3492	5.49647
305.957	23.1949	14.0973		306.053	12.4905	5.60852
306.459	23.331	14.2052		306.554	12.3746	5.51655
306.963	23.3063	14.1856		307.055	12.5806	5.67991
307.462	23.3322	14.2062		307.568	12.4124	5.54656
307.972	23.2224	14.1191		308.076	12.3761	5.51776
308.485	23.4125	14.2698		308.584	12.4509	5.57706
308.986	23.1531	14.0641		309.085	12.4307	5.56108
309.493	23.4845	14.327		309.592	12.598	5.6937
310	23.1793	14.0849		310.104	12.2861	5.44637
310.5	23.4286	14.2827		310.608	12.5092	5.62328
311.006	23.3179	14.1948		311.117	12.2479	5.41612
311.51	23.446	14.2965		311.623	12.4054	5.541
312.016	23.3191	14.1958		312.133	12.4176	5.55068
312.531	23.3838	14.2471		312.639	12.2293	5.40136
313.033	23.3801	14.2442		313.146	12.4222	5.55431
313.541	23.3698	14.236		313.648	12.2202	5.3941
314.05	23.4906	14.3318		314.148	12.3553	5.50131
314.554	23.4317	14.2851		314.648	12.2491	5.41709
315.063	23.4988	14.3383		315.165	12.146	5.33529
315.579	23.3417	14.2137		315.671	12.2827	5.44371
316.084	23.5739	14.3979		316.181	12.1579	5.34472
316.587	23.3777	14.2423		316.686	12.3648	5.50881
317.096	23.5168	14.3526		317.194	12.1362	5.32754
317.601	23.5513	14.38		317.7	12.2079	5.38441
318.101	23.4964	14.3364		318.204	12.2168	5.39143
318.611	23.5321	14.3647		318.71	12.2687	5.43257
319.118	23.3044	14.1842		319.21	12.1844	5.36578
319.627	23.7671	14.5511		319.718	12.1313	5.32367
320.273	23.4415	14.2928		320.226	12.2897	5.44927
320.628	23.6826	14.484		320.727	12.0273	5.24114
321.144	23.4229	14.2781		321.243	12.2372	5.40765
321.658	23.7283	14.5203		321.748	12.1698	5.35416
322.164	23.4769	14.3209		322.258	12.0569	5.26462
322.673	23.6029	14.4209		322.763	12.3584	5.50373
323.182	23.7439	14.5327		323.263	11.9724	5.19758
323.69	23.6359	14.447		323.766	12.2208	5.39458
324.197	23.6401	14.4504		324.272	12.0087	5.22638
324.703	23.5754	14.3991		324.778	12.2711	5.43451
325.258	23.714	14.509		325.29	12.1158	5.31133
325.711	23.5736	14.3976		325.803	12.016	5.23219
326.218	23.6639	14.4693		326.304	12.2098	5.38587
326.718	23.6908	14.4906		326.812	11.9177	5.15426
327.22	23.8635	14.6275		327.323	12.16	5.34642
327.728	23.6279	14.4407		327.827	11.8497	5.10029
328.238	23.7155	14.5102		328.339	11.8774	5.12232
328.743	23.6578	14.4644		328.843	12.0447	5.25494
329.25	23.7582	14.544		329.352	11.6858	4.97033
329.751	23.6948	14.4937		329.859	12.0224	5.23727
330.278	23.6365	14.4475		330.367	11.7435	5.01607
330.756	23.7619	14.5469		330.868	11.9696	5.1954
331.259	23.6368	14.4477		331.372	11.7847	5.04875
331.769	23.8599	14.6246		331.873	11.7703	5.03737
332.275	23.5742	14.3981		332.382	11.9122	5.14991
332.781	23.9496	14.6958		332.89	11.6327	4.92822
333.288	23.7372	14.5273		333.397	11.8549	5.10441
333.797	23.9288	14.6793		333.904	11.6769	4.96332
334.304	23.8928	14.6508		334.414	11.7303	5.00567
334.815	23.8257	14.5975		334.92	11.6678	4.95606
335.32	23.9133	14.667		335.423	11.6818	4.96719
335.831	23.8269	14.5985		335.929	11.8744	5.1199
336.333	23.9606	14.7045		336.429	11.5927	4.89652
336.837	23.8159	14.5898		336.938	11.8283	5.08335
337.343	23.9801	14.72		337.446	11.6235	4.92096
337.848	23.8611	14.6256		337.953	11.7676	5.03519
338.359	24.0491	14.7747		338.459	11.7068	4.98703
338.859	23.9322	14.682		338.967	11.4703	4.79947
339.36	24.1403	14.847		339.477	11.7905	5.05334
339.869	23.9526	14.6982		340.113	11.5094	4.83045
340.377	24.1568	14.8601		340.492	11.7206	4.99792
340.882	24.0985	14.8139		340.999	11.665	4.95388
341.393	24.169	14.8698		341.501	11.5454	4.85901
341.893	24.0982	14.8136		342.009	11.6443	4.93742
342.395	24.0573	14.7812		342.515	11.5155	4.83529
342.908	24.2209	14.9109		343.027	11.7673	5.03495
343.422	24.0814	14.8003		343.531	11.5176	4.83699
343.923	24.3198	14.9893		344.038	11.6769	4.96332
344.424	24.0244	14.7551		344.545	11.6483	4.94057
344.927	24.2978	14.9719		345.103	11.4505	4.78374
345.429	24.0622	14.7851		345.556	11.6837	4.96864
345.931	24.2368	14.9235		346.062	11.4578	4.78955
346.438	24.1748	14.8744		346.572	11.5552	4.86675
346.939	24.2599	14.9419		347.076	11.5506	4.86312
347.441	24.2313	14.9192		347.585	11.3199	4.68016
347.946	24.1849	14.8824		348.091	11.6531	4.94444
348.457	24.2319	14.9196		348.6	11.4154	4.75591
348.957	24.1833	14.8812		349.101	11.5237	4.84183
349.457	24.2834	14.9605		349.603	11.3788	4.72687
349.969	24.1504	14.855		350.148	11.3428	4.69831
350.469	24.4431	15.0871		350.608	11.4731	4.80165
350.977	24.2325	14.9201		351.119	11.4069	4.74914
351.485	24.5245	15.1517		351.622	11.6174	4.91612
351.986	24.2029	14.8967		352.138	11.3959	4.74042
352.488	24.494	15.1275		352.648	11.4188	4.75857
352.989	24.2984	14.9724		353.154	11.4499	4.78326
353.488	24.3875	15.0431		353.664	11.2354	4.61313
353.991	24.3188	14.9886		354.171	11.5085	4.82973
354.5	24.3051	14.9777		354.681	11.3242	4.68355
354.999	24.4577	15.0987		355.186	11.456	4.7881
355.501	24.3732	15.0317		355.695	11.3983	4.74236
356.009	24.4247	15.0726		356.21	11.2598	4.63249
356.52	24.3719	15.0307		356.715	11.4008	4.7443
357.025	24.4611	15.1014		357.226	11.1237	4.52455
357.535	24.3195	14.9891		357.727	11.5173	4.83674
358.039	24.6396	15.243		358.228	11.1978	4.58336
358.547	24.4199	15.0687		358.733	11.3889	4.73486
359.047	24.4446	15.0883		359.243	11.2683	4.63926
359.548	24.4391	15.084		359.745	11.2067	4.59038
360.057	24.5752	15.1919		360.25	11.4133	4.75422
360.562	24.4879	15.1227		360.756	11.1951	4.58118
361.069	24.5264	15.1532		361.263	11.3797	4.7276
361.572	24.66	15.2592		361.775	11.2695	4.64023
362.079	24.4394	15.0842		362.278	11.1945	4.5807
362.588	24.682	15.2766		362.79	11.1984	4.58384
363.097	24.437	15.0823		363.295	11.012	4.43597
363.609	24.7021	15.2926		363.803	11.3583	4.71066
364.111	24.3323	14.9993		364.31	10.9949	4.42242
364.615	24.6057	15.2161		364.824	11.3101	4.67242
365.127	24.5392	15.1634		365.339	11.2518	4.62619
365.631	24.5636	15.1827		365.843	11.0928	4.50011
366.135	24.5996	15.2113		366.354	11.2405	4.61724
366.643	24.3732	15.0317		366.859	11.0922	4.49962
367.149	24.6228	15.2297		367.367	11.2616	4.63394
367.66	24.4751	15.1125		367.873	11.0892	4.4972
368.173	24.6475	15.2493		368.381	11.0953	4.50204
368.68	24.5401	15.1641		368.881	11.2115	4.59425
369.189	24.7092	15.2982		369.381	10.943	4.38128
369.695	24.5432	15.1665		369.889	11.2051	4.58917
370.32	24.7678	15.3446		370.389	10.9827	4.41274
370.703	24.6164	15.2246		370.897	11.1722	4.56303
371.212	24.6957	15.2875		371.414	11.0406	4.45872
371.723	24.6417	15.2447		371.914	10.9866	4.41589
372.235	24.7693	15.3458		372.414	11.1078	4.51197
372.749	24.7531	15.333		372.917	10.9988	4.42557
373.256	24.6204	15.2277		373.43	11.0626	4.47615
373.758	24.7513	15.3315		373.935	11.0196	4.44202
374.268	24.689	15.2822		374.449	10.9433	4.38152
374.774	24.7321	15.3163		374.959	11.171	4.56206
375.327	24.6591	15.2585		375.46	10.8047	4.27165
375.789	24.9554	15.4935		375.976	11.0263	4.44735
376.301	24.6628	15.2614		376.477	10.9406	4.37934
376.805	24.8361	15.3988		376.985	10.9595	4.39435
377.313	24.7592	15.3378		377.492	10.8997	4.34691
377.814	24.8688	15.4247		377.992	10.7977	4.26608
378.321	24.8666	15.423		378.494	10.9619	4.39628
378.828	24.7852	15.3584		379	10.7303	4.2126
379.334	24.9484	15.4879		379.508	10.9592	4.39411
379.837	24.7134	15.3015		380.162	11.0144	4.43791
380.365	24.8273	15.3918		380.531	10.7663	4.24115
380.843	24.7437	15.3255		381.038	10.9451	4.38297
381.344	24.9323	15.4751		381.548	10.6396	4.14072
381.86	24.6967	15.2882		382.055	10.9009	4.34788
382.36	25.0192	15.544		382.56	10.6738	4.16783
382.875	24.7971	15.3678		383.07	10.8221	4.28544
383.381	24.9969	15.5264		383.569	10.7413	4.22131
383.895	24.8703	15.4259		384.07	10.6998	4.1884
384.4	24.9548	15.493		384.586	10.899	4.34643
384.907	24.9799	15.5128		385.241	10.7169	4.20195
385.412	24.7177	15.3049		385.602	10.8011	4.26874
385.926	25.0699	15.5842		386.108	10.7013	4.18961
386.437	24.7809	15.355		386.616	10.6815	4.17388
386.944	25.0641	15.5796		387.121	10.8163	4.28084
387.453	24.9008	15.4501		387.633	10.629	4.13225
387.954	25.0885	15.599		388.14	10.8432	4.30214
388.46	24.8938	15.4446		388.648	10.6567	4.15427
388.972	25.0146	15.5404		389.149	10.7272	4.21018
389.472	25.0525	15.5704		389.653	10.8698	4.3232
389.987	24.9744	15.5085		390.208	10.679	4.17194
390.493	25.2023	15.6892		390.679	10.8728	4.32562
391	24.8672	15.4235		391.186	10.6509	4.14967
391.501	25.1065	15.6132		391.697	10.8176	4.28181
392.015	25.0131	15.5392		392.204	10.7199	4.20437
392.522	25.2875	15.7568		392.711	10.6201	4.12523
393.034	25.1892	15.6788		393.219	10.7852	4.25616
393.548	25.4483	15.8843		393.729	10.5508	4.0703
394.054	25.4224	15.8637		394.234	10.7205	4.20485
394.556	25.4755	15.9058		394.742	10.5997	4.10902
395.064	25.4523	15.8874		395.242	10.6192	4.12451
395.564	25.5963	16.0017		395.758	10.6195	4.12475
396.071	25.5844	15.9922		396.263	10.4172	3.96429
396.583	25.5243	15.9446		396.763	10.7657	4.24067
397.088	25.632	16.03		397.274	10.5356	4.05819
397.596	25.5374	15.955		397.775	10.6827	4.17484
398.098	25.661	16.053		398.281	10.7144	4.20001
398.603	25.4901	15.9175		398.79	10.4654	4.00253
399.109	25.6909	16.0767		399.294	10.6961	4.18549
399.611	25.4306	15.8703		399.804	10.4605	3.99866
400.111	25.6244	16.0239		400.313	10.6708	4.16541
400.615	25.4391	15.877		400.821	10.5786	4.09232
401.118	25.5502	15.9651		401.326	10.5725	4.08748
401.626	25.6277	16.0266		401.834	10.6763	4.16976
402.131	25.611	16.0133		402.343	10.3717	3.92823
402.64	25.6342	16.0317		402.85	10.6403	4.1412
403.148	25.4218	15.8632		403.356	10.4272	3.97228
403.659	25.6061	16.0094		403.858	10.4651	4.00229
404.164	25.4938	15.9204		404.37	10.5606	4.07804
404.676	25.6418	16.0377		404.869	10.3445	3.9067
405.343	25.5713	15.9818		405.374	10.6213	4.1262
405.69	25.7294	16.1072		405.882	10.3555	3.91541
406.189	25.4312	15.8707		406.39	10.545	4.0657
406.69	25.6039	16.0077		406.898	10.4672	4.00398
407.204	25.5005	15.9257		407.4	10.3427	3.90524
407.709	25.5795	15.9884		407.905	10.5606	4.07804
408.219	25.5807	15.9893		408.413	10.3027	3.87354
408.726	25.3967	15.8434		408.914	10.4602	3.99842
409.234	25.723	16.1021		409.428	10.5017	4.03133
409.741	25.3891	15.8374		409.935	10.3845	3.9384
410.342	25.7535	16.1263		410.437	10.5609	4.07828
410.756	25.4929	15.9196		410.943	10.3442	3.90645
411.265	25.657	16.0498		411.454	10.5048	4.03375
411.765	25.6323	16.0302		411.96	10.3406	3.90355
412.265	25.5032	15.9279		412.461	10.455	3.9943
412.766	25.5817	15.9901		412.975	10.4016	3.95195
413.266	25.5075	15.9313		413.476	10.3885	3.94155
413.774	25.7034	16.0866		413.983	10.4767	4.01149
414.284	25.365	15.8182		414.491	10.2036	3.79489
414.786	25.6448	16.0402		414.991	10.3409	3.90379
415.344	25.416	15.8586		415.493	10.3061	3.8762
415.791	25.625	16.0244		415.992	10.3845	3.9384
416.3	25.4565	15.8908		416.493	10.351	3.91178
416.803	25.5484	15.9637		416.999	10.3641	3.92218
417.315	25.5667	15.9782		417.508	10.5112	4.03883
417.828	25.5136	15.9361		418.012	10.1712	3.76923
418.335	25.5777	15.9869		418.524	10.5295	4.05335
418.845	25.4492	15.885		419.038	10.3452	3.90718
419.351	25.8447	16.1987		419.545	10.2658	3.84426
419.851	25.5652	15.977		420.194	10.3433	3.90573
420.353	25.7016	16.0852		420.554	10.2496	3.83143
420.859	25.6967	16.0813		421.06	10.347	3.90863
421.359	25.6467	16.0416		421.575	10.2255	3.81231
421.859	25.5768	15.9862		422.077	10.3058	3.87596
422.368	25.6451	16.0404		422.59	10.354	3.9142
422.876	25.7251	16.1038		423.09	10.3302	3.89532
423.382	25.5801	15.9888		423.602	10.2747	3.85128
423.89	25.8939	16.2376		424.107	10.1752	3.77238
424.39	25.5505	15.9654		424.62	10.4114	3.9597
424.891	25.7944	16.1587		425.185	10.3732	3.92944
425.407	25.712	16.0934		425.633	10.1297	3.73632
425.914	25.686	16.0728		426.14	10.495	4.02601
426.425	25.7922	16.157		426.647	10.1019	3.7143
426.931	25.7739	16.1425		427.156	10.2899	3.86338
427.438	25.9058	16.2471		427.666	10.2374	3.82175
427.944	25.6656	16.0566		428.172	10.1706	3.76875
428.458	25.8813	16.2277		428.678	10.3885	3.94155
428.962	25.647	16.0418		429.178	9.97131	3.61072
429.472	26.0333	16.3482		429.678	10.3079	3.87765
429.975	25.8655	16.2151		430.21	10.1477	3.7506
430.476	25.7727	16.1416		430.679	10.2054	3.79634
430.984	25.8774	16.2246		431.195	10.2582	3.83821
431.485	25.7419	16.1171		431.701	10.1331	3.73898
431.994	25.9482	16.2807		432.213	10.3363	3.90016
432.501	25.7983	16.1619		432.725	10.2161	3.80481
433.006	25.9625	16.2921		433.225	10.2515	3.83288
433.517	25.9808	16.3066		433.726	10.2878	3.86168
434.018	26.0931	16.3957		434.233	10.112	3.72228
434.524	25.9561	16.287		434.741	10.2383	3.82248
435.032	25.9274	16.2643		435.255	10.145	3.74842
435.54	26.1304	16.4252		435.743	10.2499	3.83167
436.046	26.0089	16.3289		436.248	10.0598	3.6809
436.547	26.0648	16.3732		436.757	9.97711	3.61531
437.063	26.0437	16.3565		437.264	10.2356	3.8203
437.572	26.1835	16.4673		437.773	10.0397	3.66493
438.079	26.1017	16.4024		438.281	10.0644	3.68453
438.585	26.0629	16.3717		438.788	10.0735	3.69179
439.087	26.0968	16.3986		439.294	9.98077	3.61822
439.594	25.9995	16.3214		439.794	10.2045	3.79561
440.096	26.1746	16.4603		440.296	9.90753	3.56014
440.61	25.9769	16.3035		440.805	10.0714	3.6901
441.115	26.1673	16.4545		441.306	10.0833	3.69953
441.625	25.9933	16.3165		441.819	9.95789	3.60007
442.125	26.2894	16.5513		442.328	10.1459	3.74915
442.641	26.0303	16.3458		442.834	9.9292	3.57732
443.142	26.1771	16.4622		443.34	10.1352	3.74068
443.647	26.2247	16.5		443.841	9.9411	3.58676
444.147	26.0782	16.3838		444.355	9.86328	3.52504
444.661	26.2695	16.5356		444.86	10.1086	3.71962
445.162	26.1322	16.4266		445.372	9.86969	3.53013
445.663	26.2192	16.4956		445.881	10.0964	3.70994
446.177	26.0181	16.3361		446.387	9.9765	3.61483
446.677	26.2936	16.5547		446.897	9.81323	3.48535
447.179	26.1646	16.4523		447.404	9.9826	3.61967
447.688	26.1243	16.4204		447.905	9.85748	3.52045
448.194	26.1984	16.4792		448.413	9.96674	3.60709
448.703	26.2762	16.5409		448.92	9.87732	3.53618
449.209	26.2561	16.5249		449.428	9.8822	3.54005
449.718	26.1047	16.4049		449.929	10.0394	3.66468
450.22	26.3712	16.6161		450.429	9.89716	3.55191
450.72	26.1209	16.4177		450.93	9.94476	3.58966
451.221	26.2231	16.4988		451.432	9.87122	3.53134
451.723	26.2149	16.4922		451.937	9.66187	3.36532
452.226	26.2701	16.536		452.444	9.94232	3.58773
452.734	26.2338	16.5072		452.946	9.79279	3.46914
453.241	26.1758	16.4613		453.453	9.93713	3.58361
453.744	26.3031	16.5622		453.961	9.77448	3.45462
454.254	26.131	16.4257		454.475	9.72321	3.41396
454.757	26.2479	16.5184		454.975	9.94263	3.58797
455.424	26.3391	16.5907		455.477	9.61182	3.32563
455.766	26.4594	16.6861		455.981	10.0107	3.64194
456.271	26.1591	16.4479		456.484	9.7644	3.44663
456.781	26.4154	16.6512		456.992	9.66431	3.36725
457.282	26.2546	16.5237		457.506	9.83826	3.5052
457.797	26.218	16.4947		458.012	9.65485	3.35975
458.303	26.3858	16.6278		458.515	9.83551	3.50302
458.804	26.2363	16.5092		459.023	9.67194	3.3733
459.312	26.3678	16.6135		459.529	9.76349	3.44591
459.813	26.2033	16.483		460.043	9.65271	3.35806
460.369	26.4392	16.6701		460.548	9.61761	3.33023
460.832	26.225	16.5002		461.06	9.88617	3.5432
461.345	26.4267	16.6602		461.568	9.6286	3.33894
461.85	26.2524	16.522		462.075	9.67529	3.37597
462.353	26.554	16.7611		462.578	9.74701	3.43284
462.862	26.326	16.5803		463.087	9.5874	3.30627
463.368	26.5057	16.7229		463.595	9.81506	3.48681
463.877	26.4572	16.6844		464.101	9.53613	3.26561
464.381	26.5195	16.7338		464.607	9.69452	3.39121
464.891	26.5158	16.7309		465.299	9.70581	3.40017
465.442	26.579	16.781		465.619	9.62555	3.33652
465.906	26.5039	16.7214		466.125	9.71893	3.41057
466.408	26.4426	16.6728		466.634	9.62494	3.33603
466.908	26.5805	16.7822		467.139	9.72687	3.41687
467.421	26.3983	16.6377		467.648	9.57886	3.29949
467.923	26.7264	16.8978		468.148	9.63135	3.34112
468.429	26.4542	16.682		468.653	9.56116	3.28545
468.94	26.7209	16.8935		469.163	9.48212	3.22277
469.447	26.5329	16.7444		469.669	9.70612	3.40041
469.955	26.5826	16.7839		470.284	9.50714	3.24262
470.456	26.6336	16.8243		470.685	9.47388	3.21624
470.972	26.5628	16.7681		471.194	9.59412	3.31159
471.485	26.7233	16.8954		471.696	9.48944	3.22858
471.987	26.5854	16.786		472.196	9.75677	3.44058
472.491	26.6528	16.8395		472.709	9.47205	3.21479
472.993	26.5106	16.7267		473.216	9.54041	3.269
473.501	26.7758	16.937		473.726	9.52118	3.25375
474.001	26.6016	16.7989		474.232	9.47754	3.21914
474.509	26.788	16.9467		474.743	9.58923	3.30772
475.018	26.6415	16.8306		475.291	9.47357	3.216
475.519	26.7435	16.9114		475.749	9.50958	3.24455
476.024	26.7648	16.9283		476.26	9.5166	3.25012
476.533	26.6208	16.8141		476.76	9.41895	3.17268
477.034	26.7899	16.9482		477.271	9.52454	3.25641
477.54	26.4294	16.6624		477.773	9.35028	3.11822
478.052	26.8906	17.028		478.281	9.52148	3.25399
478.562	26.5311	16.743		478.789	9.39392	3.15283
479.063	26.9131	17.046		479.294	9.57123	3.29344
479.571	26.6022	16.7993		479.808	9.33411	3.1054
480.083	26.8079	16.9625		480.331	9.29993	3.07829
480.586	26.8539	16.999		480.826	9.54681	3.27408
481.096	26.7493	16.916		481.334	9.38751	3.14775
481.596	26.7236	16.8957		481.836	9.33472	3.10588
482.104	26.5851	16.7858		482.337	9.45862	3.20414
482.612	26.9357	17.0639		482.845	9.25232	3.04054
483.112	26.55	16.758		483.352	9.38416	3.14509
483.628	26.9589	17.0823		483.856	9.35486	3.12185
484.135	26.5836	16.7846		484.366	9.2691	3.05385
484.642	26.8268	16.9775		484.866	9.33563	3.10661
485.143	26.7734	16.9351		485.372	9.24347	3.03352
485.658	26.8256	16.9765		485.886	9.40338	3.16033
486.164	26.7041	16.8802		486.397	9.29352	3.07321
486.674	26.8903	17.0278		486.898	9.34235	3.11193
487.188	26.8008	16.9569		487.405	9.30969	3.08604
487.695	26.7065	16.8821		487.912	9.25995	3.04659
488.203	26.9638	17.0861		488.418	9.3866	3.14702
488.708	26.6345	16.825		488.923	9.15375	2.96237
489.223	27.0258	17.1353		489.429	9.36951	3.13347
489.737	26.7892	16.9477		489.936	9.37775	3.14001
490.25	27.0056	17.1193		490.445	9.24927	3.03812
490.752	26.7862	16.9453		490.951	9.39453	3.15332
491.255	26.8707	17.0123		491.465	9.27826	3.06111
491.767	26.7819	16.9419		491.968	9.31976	3.09402
492.272	26.9247	17.0551		492.476	9.2804	3.0628
492.781	26.7847	16.9441		492.978	9.00482	2.84427
493.282	26.8649	17.0077		493.482	9.44305	3.1918
493.797	26.9107	17.044		493.99	9.10919	2.92704
494.297	26.759	16.9237		494.492	9.31061	3.08676
494.813	26.9705	17.0915		494.991	9.21783	3.01319
495.402	26.8082	16.9627		495.491	9.08691	2.90937
495.83	27.0987	17.1931		495.993	9.29657	3.07563
496.337	26.7258	16.8974		496.498	9.0918	2.91324
496.846	27.0517	17.1558		497.006	9.29138	3.07152
497.35	26.9006	17.036		497.508	9.08081	2.90453
497.863	26.9244	17.0549		498.008	9.23157	3.02408
498.368	26.9684	17.0898		498.512	9.15039	2.95971
498.878	26.8787	17.0186		499.012	8.992	2.8341
499.394	26.969	17.0902		499.514	9.24255	3.03279
499.9	26.8021	16.9579		500.021	9.14246	2.95341
500.436	27.0044	17.1183		500.522	9.20685	3.00448
500.913	26.8631	17.0063		501.031	9.30145	3.0795
501.428	27.0569	17.1599		501.531	9.08691	2.90937
501.938	26.857	17.0014		502.041	9.30206	3.07999
502.445	26.9687	17.09		502.554	9.04663	2.87742
502.957	26.9937	17.1098		503.06	9.01459	2.85201
503.468	26.8689	17.0109		503.57	9.15985	2.96721
503.97	26.9421	17.0689		504.079	9.01154	2.84959
504.477	26.9281	17.0578		504.586	9.15314	2.96189
504.986	27.1457	17.2304		505.092	9.1098	2.92752
505.493	26.8195	16.9717		505.602	9.06036	2.88831
506	27.1509	17.2345		506.106	9.14032	2.95172
506.501	26.7761	16.9373		506.622	9.08905	2.91106
507.008	27.0966	17.1914		507.124	9.13483	2.94736
507.52	26.8176	16.9702		507.625	9.05426	2.88347
508.031	27.0959	17.1909		508.132	8.96576	2.81329
508.537	27.0258	17.1353		508.638	9.09729	2.9176
509.041	27.0703	17.1706		509.148	8.94104	2.79369
509.548	26.9827	17.1011		509.648	9.02588	2.86097
510.052	27.0447	17.1503		510.149	8.97064	2.81716
510.556	27.095	17.1902		510.656	9.05518	2.8842
511.063	26.8719	17.0133		511.165	9.01245	2.85032
511.57	26.9675	17.089		511.666	8.90137	2.76223
512.077	27.0084	17.1215		512.17	8.91785	2.77529
512.579	27.1463	17.2308		512.679	9.02191	2.85782
513.087	26.8491	16.9951		513.181	8.99902	2.83967
513.593	27.1896	17.2652		513.688	8.93341	2.78764
514.1	27.0007	17.1154		514.194	8.93799	2.79127
514.609	27.0966	17.1914		514.702	8.92029	2.77723
515.111	27.0932	17.1887		515.352	9.04541	2.87646
515.61	26.9962	17.1118		515.711	8.88	2.74529
516.115	27.1536	17.2367		516.212	9.03534	2.86847
516.618	26.9806	17.0994		516.712	8.76923	2.65744
517.126	27.2305	17.2976		517.215	9.10248	2.92171
517.625	27.0145	17.1263		517.725	8.95935	2.80821
518.131	27.1533	17.2364		518.225	8.97461	2.82031
518.646	27.0078	17.121		518.734	8.92059	2.77747
519.161	27.1561	17.2386		519.244	8.91876	2.77602
519.664	27.1524	17.2357		519.743	8.87817	2.74383
520.172	27.1359	17.2226		520.34	8.86108	2.73028
520.672	27.1036	17.197		520.76	8.86322	2.73197
521.181	27.1484	17.2325		521.263	8.89801	2.75956
521.694	27.1738	17.2526		521.772	8.72131	2.61944
522.193	27.1136	17.205		522.273	8.9563	2.80579
522.706	27.3035	17.3555		522.773	8.96179	2.81014
523.211	27.0584	17.1612		523.279	8.80432	2.68527
523.721	27.2641	17.3243		523.791	8.92731	2.7828
524.233	27.1021	17.1958		524.297	8.76404	2.65332
524.735	27.3853	17.4203		524.804	8.92731	2.7828
525.244	27.11	17.2021		525.365	8.78143	2.66712
525.755	27.2507	17.3136		525.824	8.75183	2.64364
526.257	27.2095	17.2809		526.339	8.90594	2.76586
526.768	27.2748	17.3327		526.844	8.6795	2.58628
527.274	27.1512	17.2347		527.355	8.85101	2.72229
527.783	27.0731	17.1728		527.859	8.75183	2.64364
528.296	27.3364	17.3816		528.369	8.68408	2.58991
528.802	27.0755	17.1747		528.873	8.76923	2.65744
529.306	27.3563	17.3974		529.382	8.73352	2.62912
529.813	27.2565	17.3182		529.884	8.80127	2.68285
530.48	27.4341	17.4591		530.389	8.71643	2.61557
530.829	27.3428	17.3867		530.9	8.7088	2.60952
531.33	27.3553	17.3966		531.404	8.79608	2.67873
531.836	27.2693	17.3284		531.915	8.73047	2.6267
532.346	27.2656	17.3255		532.429	8.78845	2.67268
532.851	27.2055	17.2778		532.929	8.77106	2.65889
533.361	27.1329	17.2202		533.434	8.64838	2.5616
533.868	27.4377	17.462		533.95	8.85132	2.72254
534.375	27.1817	17.2589		534.46	8.66608	2.57564
534.883	27.3691	17.4075		534.966	8.73352	2.62912
535.536	27.1381	17.2243		535.469	8.7793	2.66542
535.891	27.197	17.271		535.979	8.63861	2.55385
536.392	27.2665	17.3262		536.491	8.71246	2.61242
536.896	27.2458	17.3097		536.993	8.6795	2.58628
537.4	27.2598	17.3209		537.498	8.72375	2.62138
537.906	27.2223	17.2911		538.01	8.75244	2.64412
538.406	27.3459	17.3891		538.523	8.5907	2.51586
538.913	27.1393	17.2253		539.03	8.86383	2.73246
539.414	27.4149	17.4438		539.543	8.69781	2.6008
539.926	27.3343	17.3799		540.055	8.73444	2.62985
540.494	27.3526	17.3944		540.556	8.78571	2.6705
540.94	27.3557	17.3969		541.062	8.62579	2.54369
541.445	27.3248	17.3724		541.563	8.69446	2.59814
541.953	27.4475	17.4697		542.069	8.53088	2.46842
542.454	27.1857	17.2621		542.57	8.61023	2.53135
542.96	27.547	17.5486		543.076	8.64563	2.55942
543.469	27.2546	17.3168		543.575	8.46802	2.41857
543.977	27.4173	17.4458		544.091	8.68988	2.59451
544.484	27.3999	17.432		544.591	8.59833	2.52191
544.992	27.4057	17.4366		545.1	8.62457	2.54272
545.523	27.3657	17.4049		545.602	8.67371	2.58169
545.999	27.4545	17.4753		546.102	8.55896	2.49069
546.508	27.3294	17.3761		546.601	8.66394	2.57394
547.016	27.359	17.3995		547.103	8.61023	2.53135
547.517	27.5366	17.5404		547.615	8.68866	2.59354
548.025	27.3566	17.3976		548.116	8.57483	2.50327
548.533	27.5259	17.5319		548.625	8.53058	2.46818
549.033	27.3404	17.3848		549.131	8.62885	2.54611
549.539	27.5372	17.5409		549.632	8.55713	2.48924
550.049	27.4551	17.4758		550.138	8.45062	2.40478
550.562	27.5839	17.5779		550.647	8.60443	2.52675
551.068	27.5073	17.5171		551.153	8.44452	2.39994
551.569	27.5034	17.514		551.667	8.67798	2.58507
552.079	27.55	17.551		552.181	8.4317	2.38977
552.586	27.5494	17.5505		552.681	8.47839	2.4268
553.098	27.6297	17.6142		553.194	8.51868	2.45874
553.603	27.4872	17.5012		553.701	8.45703	2.40986
554.11	27.6501	17.6304		554.215	8.53455	2.47133
554.619	27.5632	17.5614		554.725	8.34595	2.32177
555.126	27.6581	17.6367		555.4	8.34137	2.31814
555.627	27.5674	17.5648		555.731	8.58856	2.51416
556.14	27.7011	17.6708		556.234	8.26813	2.26005
556.647	27.666	17.643		556.742	8.56415	2.4948
557.16	27.7081	17.6764		557.256	8.51501	2.45584
557.664	27.637	17.62		557.764	8.34656	2.32225
558.176	27.5842	17.5781		558.273	8.50464	2.44761
558.691	27.738	17.7001		558.778	8.3374	2.31499
559.195	27.6138	17.6016		559.29	8.51318	2.45439
559.703	27.8775	17.8107		559.795	8.3078	2.29151
560.209	27.6117	17.5999		560.427	8.32062	2.30168
560.72	27.8561	17.7938		560.806	8.52142	2.46092
561.227	27.6443	17.6258		561.309	8.34564	2.32152
561.727	27.7084	17.6766		561.811	8.414	2.37573
562.235	27.6978	17.6682		562.321	8.38287	2.35105
562.742	27.6346	17.6181		562.821	8.32397	2.30434
563.251	27.7112	17.6788		563.328	8.47137	2.42123
563.757	27.6776	17.6522		563.835	8.30078	2.28595
564.259	27.8262	17.77		564.339	8.34076	2.31765
564.766	27.7307	17.6943		564.844	8.34747	2.32298
565.267	27.858	17.7952		565.399	8.34808	2.32346
565.771	27.709	17.6771		565.859	8.42133	2.38154
566.283	27.8622	17.7986		566.365	8.28156	2.2707
566.783	27.7832	17.7359		566.866	8.2785	2.26828
567.288	27.6755	17.6505		567.374	8.38623	2.35371
567.798	27.858	17.7952		567.882	8.28461	2.27312
568.312	27.7139	17.681		568.388	8.44452	2.39994
568.813	27.9227	17.8465		568.903	8.41553	2.37694
569.329	27.608	17.597		569.413	8.32672	2.30652
569.834	27.851	17.7897		569.919	8.4137	2.37549
570.349	27.6556	17.6348		570.432	8.28247	2.27143
570.865	27.8177	17.7633		570.943	8.3017	2.28667
571.377	27.7249	17.6897		571.445	8.34839	2.3237
571.891	27.7145	17.6815		571.944	8.25348	2.24844
572.391	27.818	17.7635		572.45	8.3847	2.3525
572.899	27.6224	17.6084		572.966	8.35785	2.3312
573.406	27.9138	17.8395		573.481	8.32062	2.30168
573.913	27.7023	17.6718		573.994	8.32733	2.307
574.421	27.9733	17.8867		574.501	8.19061	2.19858
574.923	27.7133	17.6805		575.012	8.42102	2.3813
575.548	27.9013	17.8296		575.521	8.1662	2.17922
575.932	27.8763	17.8097		576.03	8.25684	2.2511
576.44	27.7185	17.6846		576.529	8.18848	2.19689
576.945	27.8543	17.7923		577.038	8.20221	2.20778
577.457	27.7826	17.7354		577.545	8.29742	2.28329
577.973	27.8708	17.8054		578.053	8.12378	2.14558
578.488	27.7179	17.6841		578.561	8.29712	2.28304
578.993	27.9233	17.847		579.07	8.15033	2.16664
579.503	27.8058	17.7538		579.575	8.16559	2.17874
580.008	27.8958	17.8252		580.078	8.31024	2.29345
580.562	27.843	17.7834		580.585	8.11951	2.14219
581.016	27.7887	17.7403		581.099	8.27759	2.26756
581.517	27.933	17.8548		581.601	8.16315	2.1768
582.022	27.7332	17.6962		582.109	8.08472	2.1146
582.531	27.9214	17.8456		582.615	8.1897	2.19786
583.037	27.7057	17.6745		583.122	8.06854	2.10178
583.548	27.8915	17.8218		583.634	8.15796	2.17269
584.048	27.702	17.6716		584.137	8.28033	2.26973
584.556	27.9153	17.8407		584.652	8.08624	2.11581
585.065	27.8375	17.779		585.164	8.21228	2.21577
585.591	27.8424	17.7829		585.668	8.12531	2.14679
586.079	27.9169	17.8419		586.179	8.06793	2.10129
586.586	27.8622	17.7986		586.684	8.12683	2.148
587.094	27.9126	17.8385		587.194	8.04596	2.08387
587.6	27.7335	17.6965		587.704	8.05908	2.09428
588.111	28.1183	18.0017		588.21	8.09937	2.12622
588.617	27.7997	17.749		588.719	8.15186	2.16785
589.127	27.9599	17.8761		589.227	8.05695	2.09258
589.627	27.8699	17.8047		589.733	8.03619	2.07613
590.131	28.0353	17.9358		590.241	8.12653	2.14776
590.64	27.887	17.8182		590.741	8.04108	2.08
591.14	27.9257	17.8489		591.25	7.99255	2.04152
591.641	27.9028	17.8308		591.761	8.2196	2.22157
592.157	27.7692	17.7248		592.264	8.01697	2.06088
592.658	28.0273	17.9295		592.771	8.07037	2.10323
593.172	27.7985	17.748		593.282	8.16223	2.17608
593.672	28.0048	17.9116		593.789	7.95959	2.01538
594.172	27.8955	17.825		594.297	8.12347	2.14534
594.674	27.9199	17.8443		594.81	8.07068	2.10347
595.179	28.0756	17.9678		595.433	7.8064	1.89389
595.687	27.8558	17.7935		595.818	8.07343	2.10565
596.194	28.0664	17.9605		596.328	7.91901	1.98319
596.696	27.8445	17.7846		596.835	8.09357	2.12162
597.205	27.9645	17.8797		597.341	7.93976	1.99965
597.71	28.0344	17.9351		597.853	7.90619	1.97303
598.223	28.0249	17.9276		598.358	8.04016	2.07927
598.735	28.0643	17.9588		598.869	7.93823	1.99844
599.243	27.8766	17.81		599.375	8.09723	2.12453
599.753	28.0069	17.9133		599.882	8.04626	2.08411
600.268	27.977	17.8896		600.45	7.82532	1.9089
600.773	28.0481	17.946		600.889	8.09174	2.12017
601.281	27.8922	17.8223		601.397	7.836	1.91737
601.782	28.0368	17.937		601.899	8.12805	2.14897
602.29	28.0054	17.9121		602.412	7.9303	1.99215
602.796	27.9187	17.8434		602.922	7.75696	1.85469
603.297	27.9877	17.8981		603.429	7.97455	2.02724
603.805	27.8104	17.7575		603.934	7.81982	1.90454
604.318	28.1174	18.0009		604.449	7.94098	2.00062
604.828	27.8491	17.7882		604.954	7.99042	2.03982
605.335	28.0844	17.9748		605.472	7.52716	1.67245
605.85	27.8998	17.8284		605.962	8.03528	2.0754
606.359	28.009	17.915		606.465	7.85065	1.92898
606.859	27.9559	17.8729		606.965	7.90375	1.97109
607.365	27.9822	17.8937		607.478	7.88879	1.95923
607.881	28.0322	17.9334		607.985	7.75238	1.85106
608.385	27.8952	17.8247		608.491	8.01056	2.0558
608.892	28.0548	17.9513		608.991	7.71271	1.81959
609.394	27.8757	17.8093		609.498	7.87201	1.94592
609.908	28.1323	18.0128		610	8.06671	2.10033
610.413	27.9639	17.8792		610.51	7.65533	1.7741
610.925	27.9446	17.864		611.022	7.90039	1.96843
611.424	28.0206	17.9242		611.531	7.84698	1.92608
611.927	27.9044	17.832		612.038	7.79419	1.88421
612.431	27.9346	17.856		612.544	7.83875	1.91954
612.939	27.868	17.8032		613.056	7.64801	1.76829
613.441	28.035	17.9356		613.56	7.93732	1.99771
613.947	27.9874	17.8978		614.069	7.73407	1.83653
614.454	28.1567	18.0321		614.571	7.75604	1.85396
614.959	28.045	17.9436		615.07	7.81891	1.90381
615.62	28.1232	18.0055		615.575	7.68921	1.80096
615.968	28.0466	17.9448		616.089	7.92206	1.98561
616.469	28.0194	17.9232		616.594	7.66205	1.77942
616.978	28.0237	17.9266		617.099	7.87415	1.94762
617.485	27.9056	17.833		617.6	7.73743	1.8392
617.991	28.0353	17.9358		618.107	7.73346	1.83605
618.504	28.0188	17.9228		618.61	7.87842	1.95101
619.019	27.9587	17.8751		619.11	7.71332	1.82008
619.524	28.0005	17.9082		619.617	7.72766	1.83145
620.035	28.0142	17.9191		620.126	7.69501	1.80556
620.605	28.0112	17.9167		620.632	7.57416	1.70972
621.051	27.9071	17.8342		621.14	7.77008	1.86509
621.556	28.114	17.9983		621.648	7.61536	1.74239
622.056	27.8369	17.7785		622.149	7.73529	1.8375
622.568	28.1174	18.0009		622.656	7.70172	1.81088
623.078	27.8955	17.825		623.162	7.51007	1.6589
623.579	28.0228	17.9259		623.662	7.81555	1.90115
624.08	28.0014	17.909		624.163	7.59674	1.72763
624.582	27.9626	17.8782		624.672	7.66693	1.78329
625.081	27.9865	17.8971		625.178	7.54608	1.68746
625.584	27.8497	17.7887		625.688	7.59216	1.724
626.087	28.1348	18.0147		626.195	7.70874	1.81645
626.594	27.9053	17.8327		626.696	7.51648	1.66398
627.095	28.0859	17.976		627.209	7.70966	1.81717
627.609	28.0353	17.9358		627.709	7.48108	1.63591
628.117	28.0331	17.9341		628.217	7.51221	1.66059
628.627	27.9587	17.8751		628.726	7.68524	1.79781
629.141	28.0328	17.9339		629.231	7.42554	1.59186
629.641	28.0798	17.9712		629.741	7.53174	1.67608
630.147	27.9904	17.9003		630.249	7.52563	1.67124
630.648	28.0801	17.9714		630.758	7.4472	1.60904
631.16	27.8809	17.8134		631.264	7.56409	1.70173
631.663	28.223	18.0847		631.773	7.46521	1.62332
632.172	27.8232	17.7676		632.278	7.49603	1.64777
632.674	28.1265	18.0082		632.794	7.60406	1.73344
633.175	28.0591	17.9547		633.293	7.44385	1.60638
633.68	28.0994	17.9866		633.797	7.63092	1.75473
634.189	28.1085	17.9939		634.304	7.41394	1.58266
634.695	28.0185	17.9225		634.809	7.50946	1.65841
635.203	28.1769	18.0481		635.456	7.46155	1.62042
635.713	27.9504	17.8685		635.826	7.36786	1.54612
636.222	28.2535	18.1089		636.329	7.54944	1.69012
636.734	27.9205	17.8448		636.835	7.40814	1.57807
637.234	28.0917	17.9806		637.342	7.48901	1.6422
637.735	28.0569	17.953		637.856	7.57111	1.7073
638.244	28.0276	17.9298		638.359	7.33185	1.51756
638.752	28.1519	18.0283		638.867	7.50244	1.65285
639.254	27.9404	17.8606		639.372	7.42584	1.5921
639.759	28.1485	18.0256		639.882	7.32635	1.51321
640.266	27.9816	17.8932		640.484	7.49969	1.65067
640.768	28.1552	18.0309		640.888	7.26257	1.46263
641.274	27.944	17.8635		641.4	7.44965	1.61098
641.781	28.1903	18.0588		641.905	7.28607	1.48126
642.283	28.1317	18.0123		642.413	7.36908	1.54709
642.799	28.1018	17.9886		642.919	7.57538	1.71069
643.306	28.0963	17.9842		643.428	7.24915	1.45198
643.815	27.9663	17.8811		643.928	7.52106	1.66761
644.321	28.0887	17.9782		644.429	7.4173	1.58533
644.831	27.8879	17.8189		644.93	7.24884	1.45174
645.338	28.288	18.1362		645.482	7.40906	1.57879
645.838	27.9382	17.8589		645.944	7.38525	1.55992
646.346	28.2159	18.0791		646.444	7.39532	1.5679
646.859	28.0438	17.9426		646.95	7.21954	1.4285
647.368	28.2169	18.0798		647.46	7.34131	1.52507
647.875	28.1195	18.0026		647.967	7.37396	1.55096
648.383	28.0661	17.9603		648.474	7.21466	1.42463
648.891	28.1433	18.0215		648.976	7.44232	1.60517
649.398	28.0658	17.96		649.482	7.17529	1.39341
649.906	28.1284	18.0096		649.99	7.28088	1.47715
650.412	28.0057	17.9124		650.502	7.33673	1.52144
650.929	28.3047	18.1495		651.006	7.21466	1.42463
651.441	28.0896	17.9789		651.507	7.4115	1.58073
651.94	28.2465	18.1033		652.008	7.21863	1.42778
652.447	28.1909	18.0593		652.509	7.37579	1.55241
652.956	28.2904	18.1381		653.015	7.20154	1.41423
653.46	28.2217	18.0837		653.523	7.11365	1.34453
653.973	28.1857	18.0551		654.024	7.49786	1.64922
654.488	28.2755	18.1263		654.531	7.18719	1.40285
654.999	28.02	17.9237		655.04	7.13623	1.36243
655.623	28.2397	18.098		655.552	7.40784	1.57782
656.015	27.9843	17.8954		656.06	7.17133	1.39027
656.525	28.2452	18.1023		656.563	7.3587	1.53886
657.037	28.2455	18.1026		657.074	7.12799	1.3559
657.549	28.1815	18.0518		657.585	7.32178	1.50958
658.053	28.2385	18.097		658.085	7.28363	1.47933
658.563	28.1979	18.0648		658.587	7.13959	1.3651
659.07	28.3105	18.1541		659.1	7.30499	1.49627
659.581	27.9938	17.9029		659.606	7.13745	1.3634
660.082	28.3865	18.2144		660.122	7.21924	1.42826
660.637	28.1012	17.9881		660.633	7.42554	1.59186
661.094	28.2556	18.1106		661.137	7.04407	1.28935
661.595	28.1784	18.0493		661.637	7.33246	1.51805
662.101	28.1824	18.0525		662.149	7.20764	1.41907
662.61	28.2178	18.0805		662.655	6.98761	1.24458
663.115	28.0814	17.9724		663.164	7.29218	1.4861
663.617	28.2578	18.1123		663.669	7.05658	1.29927
664.125	28.1201	18.0031		664.182	7.21558	1.42536
664.631	28.2339	18.0934		664.694	7.08893	1.32492
665.14	28.0997	17.9869		665.2	7.17346	1.39196
665.65	28.252	18.1077		665.709	7.18079	1.39777
666.159	28.327	18.1672		666.21	6.96472	1.22642
666.663	28.2172	18.0801		666.709	7.32483	1.512
667.172	28.2788	18.129		667.211	7.04376	1.28911
667.678	28.0588	17.9545		667.71	7.16095	1.38204
668.191	28.2654	18.1183		668.211	7.19299	1.40745
668.697	28.0109	17.9165		668.725	6.98425	1.24191
669.203	28.251	18.1069		669.226	7.341	1.52482
669.719	28.1799	18.0505		669.735	7.03522	1.28233
670.221	28.2272	18.0881		670.242	7.18323	1.3997
670.727	28.1644	18.0382		670.742	7.17377	1.3922
671.237	28.2352	18.0943		671.246	7.02393	1.27337
671.739	28.2394	18.0977		671.757	7.18048	1.39753
672.25	28.1659	18.0394		672.262	6.90094	1.17584
672.756	28.2196	18.082		672.774	7.23541	1.44109
673.268	28.2062	18.0714		673.274	7.12219	1.3513
673.772	28.3066	18.151		673.787	6.99493	1.25038
674.283	28.0325	17.9336		674.288	7.164	1.38446
674.787	28.334	18.1728		674.788	6.95557	1.21916
675.3	28.0682	17.962		675.303	7.22504	1.43286
675.814	28.2654	18.1183		675.805	7.07031	1.31016
676.32	28.2617	18.1154		676.319	7.13318	1.36001
676.829	28.2352	18.0943		676.82	7.01355	1.26515
677.331	28.1693	18.0421		677.328	6.97083	1.23127
677.837	28.3072	18.1515		677.836	7.21375	1.42391
678.344	28.2895	18.1374		678.342	6.98822	1.24506
678.853	28.129	18.0101		678.854	6.99158	1.24772
679.36	28.4088	18.232		679.357	7.00897	1.26152
679.865	28.1244	18.0065		679.869	6.92505	1.19496
680.376	28.353	18.1878		680.546	6.87378	1.15431
680.881	28.2477	18.1043		680.887	6.85822	1.14196
681.383	28.3139	18.1568		681.4	6.97235	1.23248
681.892	28.2083	18.073		681.904	6.98029	1.23877
682.396	28.2272	18.0881		682.412	6.92871	1.19787
682.909	28.2822	18.1316		682.918	7.00836	1.26103
683.422	28.2733	18.1246		683.428	7.09167	1.3271
683.923	28.3017	18.1471		683.929	6.85272	1.13761
684.423	28.0905	17.9796		684.444	7.13287	1.35977
684.93	28.3813	18.2103		684.951	6.88263	1.16132
685.438	28.1989	18.0655		685.524	6.94092	1.20755
685.947	28.428	18.2473		685.961	6.98669	1.24385
686.453	28.2858	18.1345		686.476	6.91925	1.19037
686.954	28.3896	18.2168		686.983	7.11823	1.34816
687.47	28.3786	18.2081		687.491	6.7215	1.03354
687.976	28.2648	18.1178		687.999	7.08069	1.31839
688.476	28.4113	18.234		688.507	6.94855	1.2136
688.985	28.291	18.1386		689.012	6.78009	1.08001
689.485	28.4326	18.2509		689.524	7.15759	1.37938
689.993	28.2205	18.0827		690.025	6.85883	1.14245
690.664	28.4341	18.2521		690.56	6.89606	1.17197
691.006	28.2565	18.1113		691.04	6.98914	1.24579
691.516	28.3859	18.2139		691.554	6.71783	1.03064
692.016	28.4369	18.2543		692.059	7.02332	1.27289
692.532	28.2462	18.1031		692.57	6.8924	1.16907
693.033	28.4183	18.2396		693.075	6.81458	1.10736
693.538	28.3752	18.2054		693.579	6.91406	1.18625
694.048	28.4048	18.2289		694.086	6.70776	1.02265
694.553	28.2782	18.1285		694.587	6.89331	1.16979
695.068	28.4293	18.2483		695.091	6.84601	1.13228
695.674	28.331	18.1703		695.592	6.84387	1.13059
696.085	28.4811	18.2894		696.104	6.91528	1.18722
696.588	28.3789	18.2083		696.616	6.71417	1.02773
697.096	28.3972	18.2229		697.122	6.96075	1.22328
697.603	28.3621	18.195		697.637	6.91559	1.18746
698.112	28.4064	18.2301		698.147	6.74866	1.05508
698.618	28.5281	18.3267		698.648	7.09045	1.32613
699.128	28.3743	18.2047		699.157	6.77338	1.07468
699.635	28.5651	18.356		699.662	6.87836	1.15794
700.141	28.3423	18.1793		700.169	6.92322	1.19351
700.687	28.5202	18.3204		700.672	6.86493	1.14729
701.15	28.4668	18.278		701.182	6.90796	1.18141
701.649	28.4857	18.293		701.686	6.6571	0.982478
702.157	28.5165	18.3175		702.193	6.89056	1.16762
702.664	28.3115	18.1548		702.7	6.86981	1.15116
703.171	28.5123	18.3141		703.211	6.6333	0.963601
703.678	28.472	18.2821		703.718	6.93604	1.20368
704.189	28.5989	18.3828		704.225	6.71234	1.02628
704.688	28.4659	18.2773		704.725	6.64673	0.974249
705.19	28.4418	18.2582		705.241	6.92078	1.19158
705.7	28.5263	18.3252		705.743	6.75171	1.0575
706.195	28.4732	18.2831		706.256	6.94824	1.21336
706.708	28.5483	18.3426		706.756	6.77856	1.0788
707.218	28.3572	18.1911		707.258	6.86188	1.14487
707.724	28.6423	18.4172		707.766	6.79688	1.09332
708.236	28.3408	18.1781		708.276	6.76666	1.06936
708.743	28.5654	18.3562		708.78	6.92474	1.19472
709.251	28.4286	18.2478		709.287	6.79413	1.09114
709.757	28.5352	18.3322		709.788	6.87317	1.15382
710.266	28.5846	18.3714		710.304	6.92535	1.19521
710.766	28.4262	18.2458		710.804	6.6629	0.987076
711.268	28.5928	18.378		711.311	6.93634	1.20392
711.768	28.4436	18.2596		711.821	6.68182	1.00208
712.281	28.4689	18.2797		712.327	6.78864	1.08678
712.797	28.3838	18.2122		712.84	6.87653	1.15648
713.297	28.5971	18.3814		713.34	6.67877	0.999661
713.798	28.3423	18.1793		713.855	6.89117	1.1681
714.306	28.5825	18.3698		714.359	6.78192	1.08146
714.812	28.4705	18.2809		714.865	6.67236	0.994578
715.322	28.4442	18.2601		715.366	6.82983	1.11946
715.833	28.5608	18.3526		715.868	6.72363	1.03524
716.332	28.335	18.1735		716.372	6.8988	1.17415
716.835	28.6029	18.386		716.881	6.63147	0.962149
717.346	28.3957	18.2216		717.383	6.69769	1.01467
717.851	28.6929	18.4574		717.883	6.79291	1.09017
718.36	28.4201	18.241		718.397	6.59027	0.929477
718.865	28.5754	18.3642		718.903	6.84906	1.1347
719.379	28.5327	18.3303		719.415	6.69128	1.00958
719.885	28.4796	18.2882		719.92	6.59058	0.929719
720.39	28.5861	18.3727		720.615	6.68396	1.00377
720.891	28.4595	18.2722		720.928	6.69434	1.012
721.407	28.6172	18.3973		721.435	6.60461	0.940852
721.912	28.4085	18.2318		721.944	6.87866	1.15818
722.424	28.6755	18.4436		722.445	6.48071	0.842595
722.931	28.5126	18.3143		722.951	6.83594	1.1243
723.438	28.4521	18.2664		723.459	6.68884	1.00765
723.938	28.5376	18.3342		723.961	6.71875	1.03136
724.454	28.4814	18.2896		724.467	6.82983	1.11946
724.96	28.5983	18.3823		724.976	6.58234	0.923185
725.468	28.4091	18.2323		725.581	6.80725	1.10155
725.969	28.573	18.3623		725.991	6.61438	0.948596
726.475	28.5461	18.341		726.496	6.80054	1.09622
726.984	28.6752	18.4433		727.009	6.6925	1.01055
727.485	28.5474	18.3419		727.514	6.61835	0.951742
727.991	28.5623	18.3538		728.021	6.89819	1.17367
728.503	28.5904	18.376		728.531	6.70685	1.02193
729.009	28.4628	18.2749		729.037	6.6217	0.954405
729.517	28.5928	18.378		729.547	6.77277	1.0742
730.024	28.4695	18.2802		730.056	6.56891	0.912537
730.532	28.6139	18.3947		730.605	6.8045	1.09937
731.033	28.4964	18.3015		731.063	6.70746	1.02241
731.539	28.5501	18.3441		731.573	6.57867	0.920281
732.047	28.613	18.394		732.084	6.75995	1.06404
732.547	28.6398	18.4153		732.592	6.59912	0.936496
733.057	28.5507	18.3446		733.102	6.86493	1.14729
733.562	28.5056	18.3088		733.602	6.61163	0.946418
734.063	28.6374	18.4133		734.116	6.73401	1.04346
734.564	28.7161	18.4758		734.625	6.76819	1.07057
735.069	28.6383	18.414		735.134	6.56006	0.905518
735.712	28.4628	18.2749		735.638	6.7569	1.06162
736.087	28.7949	18.5382		736.151	6.61865	0.951984
736.588	28.5498	18.3439		736.662	6.56403	0.908664
737.097	28.6905	18.4554		737.168	6.75995	1.06404
737.604	28.4991	18.3037		737.68	6.48773	0.848162
738.111	28.6511	18.4242		738.187	6.80939	1.10324
738.618	28.6423	18.4172		738.696	6.50116	0.85881
739.129	28.551	18.3448		739.202	6.82831	1.11825
739.641	28.6533	18.4259		739.712	6.7749	1.07589
740.142	28.5547	18.3477		740.219	6.55304	0.899952
740.709	28.6719	18.4407		740.725	6.82037	1.11195
741.15	28.5706	18.3603		741.225	6.73737	1.04613
741.658	28.7036	18.4658		741.727	6.67908	0.999903
742.164	28.7112	18.4719		742.232	6.78558	1.08436
742.664	28.7341	18.49		742.741	6.58966	0.928993
743.173	28.7067	18.4683		743.247	6.70776	1.02265
743.678	28.6533	18.4259		743.761	6.58203	0.922943
744.189	28.7726	18.5205		744.274	6.59637	0.934318
744.695	28.6319	18.409		744.781	6.83594	1.1243
745.207	28.7723	18.5203		745.288	6.46729	0.831947
745.76	28.6255	18.4039		745.796	6.76453	1.06767
746.225	28.808	18.5486		746.305	6.58966	0.928993
746.735	28.6499	18.4232		746.805	6.32477	0.718928
747.236	28.8263	18.5631		747.318	6.71295	1.02677
747.741	28.6493	18.4228		747.819	6.39496	0.77459
748.253	28.7323	18.4886		748.32	6.64825	0.975459
748.754	28.7592	18.5099		748.826	6.74255	1.05024
749.26	28.7411	18.4956		749.338	6.36475	0.750631
749.765	28.7378	18.4929		749.85	6.73279	1.0425
750.271	28.6078	18.3898		750.357	6.50146	0.859052
750.775	28.6963	18.46		750.869	6.61926	0.952468
751.281	28.6899	18.4549		751.374	6.70044	1.01684
751.787	28.6984	18.4617		751.876	6.59149	0.930445
752.297	28.7845	18.53		752.382	6.7749	1.07589
752.803	28.7521	18.5043		752.887	6.47491	0.837997
753.314	28.6285	18.4063		753.399	6.72058	1.03282
753.822	28.8635	18.5926		753.904	6.56616	0.910359
754.329	28.7473	18.5004		754.415	6.47583	0.838723
754.83	28.8568	18.5873		754.92	6.71875	1.03136
755.336	28.7662	18.5154		755.43	6.52557	0.878171
755.843	28.8602	18.59		755.936	6.58051	0.921733
756.344	28.8632	18.5924		756.447	6.63727	0.966747
756.85	28.7149	18.4748		756.96	6.41785	0.792741
757.36	28.826	18.5629		757.468	6.78345	1.08267
757.862	28.7387	18.4937		757.975	6.45325	0.820814
758.376	28.9423	18.6551		758.481	6.56189	0.90697
758.878	28.8556	18.5864		758.992	6.62415	0.956341
759.384	28.9468	18.6587		759.496	6.48529	0.846226
759.89	28.9304	18.6456		759.999	6.69098	1.00934
760.391	28.847	18.5796		760.634	6.46881	0.833157
760.89	28.912	18.6311		761.009	6.65497	0.980784
761.395	28.8635	18.5926		761.514	6.46149	0.827349
761.899	28.8852	18.6098		762.025	6.44867	0.817184
762.409	28.8596	18.5895		762.531	6.65405	0.980058
762.91	28.9822	18.6868		763.04	6.47491	0.837997
763.423	28.8879	18.612		763.554	6.68762	1.00668
763.924	29.0305	18.725		764.054	6.54083	0.890272
764.423	28.9734	18.6798		764.559	6.50177	0.859294
764.928	28.9893	18.6924		765.074	6.50146	0.859052
765.437	28.9609	18.6698		765.635	6.44501	0.81428
765.943	28.9465	18.6585		766.093	6.61896	0.952226
766.457	28.9603	18.6694		766.601	6.49384	0.853002
766.961	28.8248	18.5619		767.109	6.38153	0.763942
767.472	29.0262	18.7216		767.616	6.62079	0.953678
767.975	28.8876	18.6118		768.122	6.43921	0.809682
768.484	29.006	18.7057		768.634	6.5152	0.869943
768.985	28.9621	18.6708		769.142	6.586	0.926089
769.501	28.9899	18.6928		769.653	6.38428	0.76612
770.008	29.0503	18.7408		770.163	6.65466	0.980542
770.515	28.9819	18.6865		770.667	6.36108	0.747727
771.024	28.8998	18.6214		771.167	6.55792	0.903824
771.531	29.0356	18.7291		771.67	6.52283	0.875993
772.033	28.9819	18.6865		772.179	6.40717	0.784271
772.547	29.0414	18.7337		772.687	6.66931	0.992158
773.053	29.1351	18.808		773.193	6.31134	0.708279
773.555	28.9847	18.6887		773.694	6.5741	0.916651
774.068	29.0543	18.7439		774.204	6.49139	0.851066
774.581	29.0353	18.7289		774.71	6.36353	0.749663
775.095	29.0912	18.7732		775.215	6.66656	0.98998
775.595	28.9984	18.6996		775.718	6.47797	0.840417
776.11	28.9301	18.6454		776.224	6.46332	0.828801
776.618	29.0244	18.7202		776.726	6.49597	0.854696
777.118	29.0308	18.7253		777.227	6.32538	0.719412
777.628	29.0457	18.7371		777.733	6.58417	0.924637
778.132	28.9508	18.6619		778.232	6.28723	0.689161
778.64	29.1089	18.7872		778.741	6.55121	0.8985
779.146	29.0463	18.7376		779.249	6.40625	0.783545
779.662	29.1098	18.7879		779.756	6.46759	0.832189
780.164	28.9828	18.6873		780.256	6.57257	0.915441
780.8	29.1248	18.7998		780.762	6.30493	0.703197
781.18	28.9328	18.6476		781.262	6.64551	0.973281
781.687	29.0585	18.7473		781.777	6.33636	0.728124
782.197	29.068	18.7548		782.28	6.31927	0.714572
782.703	28.9728	18.6793		782.788	6.4563	0.823235
783.202	29.1043	18.7836		783.288	6.36597	0.751599
783.713	28.9502	18.6614		783.803	6.51123	0.866797
784.218	29.1162	18.793		784.309	6.38	0.762732
784.719	28.9813	18.6861		784.819	6.21582	0.63253
785.224	29.0836	18.7671		785.336	6.56799	0.911811
785.771	28.9737	18.68		785.85	6.40076	0.779189
786.236	29.194	18.8547		786.356	6.37329	0.757408
786.744	29.1495	18.8194		786.86	6.27319	0.678028
787.252	28.996	18.6977		787.37	6.26434	0.67101
787.756	29.0924	18.7742		787.884	6.70959	1.0241
788.265	28.9096	18.6292		788.387	6.28662	0.688677
788.765	28.9832	18.6875		788.888	6.45111	0.81912
789.266	28.9536	18.664		789.398	6.4093	0.785965
789.768	29.0747	18.7601		789.898	6.32111	0.716024
790.273	28.8815	18.6069		790.399	6.43799	0.808714
790.793	29.09	18.7722
791.281	28.9545	18.6648
791.79	28.8281	18.5646
792.3	28.9661	18.674
792.805	28.9258	18.642
793.315	28.8672	18.5955
793.819	28.7244	18.4823
794.333	29.0347	18.7284
794.832	28.7988	18.5413
795.343	29.1077	18.7863
795.853	28.8089	18.5493
796.359	28.8834	18.6084
796.875	28.8297	18.5658
797.376	28.833	18.5684
797.882	28.8614	18.591
798.397	28.7473	18.5004
798.908	28.941	18.6541
799.415	28.7607	18.5111
799.925	28.9496	18.6609
800.43	28.7418	18.4961
800.937	28.9038	18.6246
801.447	28.6362	18.4123
801.954	29.0143	18.7122
802.455	28.7488	18.5016
802.957	28.8559	18.5866
803.46	28.9651	18.6732
803.968	28.8574	18.5878
804.478	28.9371	18.651
804.988	28.7982	18.5409
805.493	28.9478	18.6594
806	28.7967	18.5396
806.506	29.0457	18.7371
807.021	28.7381	18.4932
807.532	29.0521	18.7422
808.04	28.6615	18.4324
808.547	28.9279	18.6437
809.056	28.8889	18.6127
809.563	28.8168	18.5556
810.063	28.8773	18.6035
810.564	28.718	18.4772
811.072	28.8379	18.5723
811.579	28.6276	18.4056
812.079	28.9023	18.6234
812.581	28.5953	18.3799
813.081	28.9444	18.6568
813.587	28.6835	18.4499
814.096	28.7695	18.5181
814.599	28.6755	18.4436
815.109	28.6523	18.4252
815.611	28.8269	18.5636
816.119	28.7003	18.4632
816.625	28.9542	18.6645
817.133	28.6792	18.4465
817.641	28.8629	18.5922
818.157	28.6786	18.446
818.662	28.912	18.6311
819.172	28.8193	18.5576
819.678	28.8342	18.5694
820.194	28.7274	18.4847
820.879	28.9151	18.6335
821.202	28.8165	18.5554
821.703	28.6551	18.4274
822.212	28.8657	18.5943
822.721	28.6624	18.4332
823.227	28.9517	18.6626
823.739	28.6017	18.385
824.251	28.801	18.543
824.759	28.7616	18.5118
825.269	28.7552	18.5067
825.845	28.7531	18.505
826.282	28.6548	18.4271
826.782	28.8129	18.5525
827.288	28.6597	18.431
827.798	28.8806	18.6062
828.297	28.6148	18.3954
828.802	28.8168	18.5556
829.313	28.5883	18.3744
829.819	28.7781	18.5249
830.329	28.5413	18.3371
830.892	28.7839	18.5295
831.335	28.6957	18.4595
831.849	28.5968	18.3811
832.349	28.7482	18.5012
832.859	28.5754	18.3642
833.36	28.761	18.5113
833.876	28.5941	18.3789
834.384	28.7833	18.529
834.891	28.4708	18.2812
835.397	28.8058	18.5469
835.9	28.6865	18.4523
836.407	28.7012	18.4639
836.912	28.7708	18.5191
837.424	28.5486	18.3429
837.925	28.7558	18.5072
838.431	28.5965	18.3809
838.94	28.6984	18.4617
839.446	28.5086	18.3112
839.953	28.8092	18.5496
840.453	28.4656	18.2771
840.962	28.8657	18.5943
841.472	28.71	18.4709
841.973	28.6105	18.392
842.474	28.7817	18.5278
842.985	28.6414	18.4165
843.49	28.7	18.4629
844	28.4787	18.2875
844.5	28.8019	18.5438
845.015	28.4787	18.2875
845.521	28.8293	18.5655
846.033	28.5327	18.3303
846.534	28.678	18.4455
847.038	28.5333	18.3308
847.541	28.5364	18.3332
848.051	28.6206	18.4
848.556	28.4708	18.2812
849.064	28.7149	18.4748
849.572	28.2767	18.1273
850.08	28.7759	18.5232
850.586	28.4872	18.2942
851.098	28.508	18.3107
851.602	28.576	18.3647
852.113	28.5379	18.3344
852.624	28.5095	18.3119
853.133	28.3524	18.1873
853.641	28.6203	18.3998
854.147	28.4552	18.2688
854.657	28.7119	18.4724
855.157	28.3054	18.15
855.662	28.7222	18.4806
856.176	28.4283	18.2475
856.682	28.6179	18.3978
857.19	28.3487	18.1844
857.694	28.6581	18.4298
858.206	28.8684	18.5965
858.712	28.2846	18.1336
859.22	28.8623	18.5917
859.728	28.3524	18.1873
860.235	28.67	18.4392
860.892	28.3801	18.2093
861.249	28.5745	18.3635
861.75	28.5486	18.3429
862.252	28.4756	18.285
862.757	28.5056	18.3088
863.265	28.4296	18.2485
863.772	28.6197	18.3993
864.285	28.4354	18.2531
864.796	28.6591	18.4305
865.298	28.2562	18.111
865.88	28.6014	18.3848
866.315	28.443	18.2592
866.819	28.558	18.3504
867.333	28.4488	18.2638
867.838	28.5986	18.3826
868.345	28.5339	18.3313
868.848	28.4894	18.2959
869.348	28.5928	18.378
869.86	28.4097	18.2328
870.361	28.6569	18.4288
870.9	28.2828	18.1321
871.375	28.7152	18.475
871.876	28.4488	18.2638
872.382	28.6502	18.4235
872.883	28.4048	18.2289
873.391	28.5657	18.3564
873.892	28.5809	18.3685
874.394	28.4885	18.2952
874.91	28.66	18.4312
875.415	28.3612	18.1943
875.923	28.6136	18.3944
876.424	28.4366	18.2541
876.927	28.6981	18.4615
877.438	28.4189	18.24
877.943	28.718	18.4772
878.455	28.5214	18.3214
878.96	28.6493	18.4228
879.473	28.605	18.3877
879.985	28.591	18.3765
880.49	28.7048	18.4668
880.993	28.3582	18.1919
881.502	28.6197	18.3993
882.006	28.3948	18.2209
882.515	28.6774	18.445
883.016	28.4253	18.2451
883.516	28.7589	18.5096
884.021	28.3176	18.1597
884.535	28.6023	18.3855
885.04	28.5333	18.3308
885.546	28.479	18.2877
886.047	28.6343	18.4109
886.553	28.5495	18.3436
887.054	28.7909	18.535
887.557	28.4558	18.2693
888.062	28.7115	18.4721
888.569	28.476	18.2853
889.078	28.6853	18.4513
889.578	28.5532	18.3465
890.094	28.5239	18.3233
890.601	28.7216	18.4801
891.109	28.4381	18.2553
891.616	28.6639	18.4344
892.13	28.4381	18.2553
892.641	28.6108	18.3923
893.142	28.4686	18.2795
893.656	28.7253	18.483
894.156	28.4955	18.3008
894.657	28.4811	18.2894
895.164	28.642	18.4169
895.671	28.4143	18.2364

## Sheet: Kidney4
Saturation				Desaturation
Time since start (s)	Rat_1 Sensor 1 - H2 (MilliVolt)	post calibration		Time since start (s)	Rat_1 Sensor 1 - H2 (MilliVolt)	post calibration
0	5.36652	-0.0409864		0	25.4065	15.8511
0.502	5.29724	-0.0959229		0.511	25.231	15.712
1.005	5.3476	-0.0559911		1.025	25.1758	15.6682
1.515	5.33081	-0.0693017		1.532	25.1932	15.682
2.028	5.383	-0.0279178		2.039	25.0232	15.5472
2.529	5.24963	-0.133677		2.546	25.4416	15.879
3.089	5.38361	-0.0274338		3.055	24.9362	15.4782
3.547	5.22614	-0.152311		3.561	25.4715	15.9027
4.052	5.41931	0.000881462		4.07	24.8865	15.4388
4.561	5.32379	-0.074868		4.572	25.4761	15.9063
5.066	5.35583	-0.0494568		5.081	24.9271	15.4709
5.579	5.28961	-0.101973		5.591	25.4504	15.886
6.084	5.29907	-0.0944708		6.095	25.0012	15.5298
6.584	5.38483	-0.0264658		6.607	25.6503	16.0445
7.091	5.4541	0.0284707		7.112	24.9622	15.4988
7.599	5.33997	-0.0620414		7.62	25.4602	15.8937
8.108	5.37506	-0.0342101		8.121	24.8788	15.4327
8.621	5.32562	-0.0734159		8.626	25.632	16.03
9.123	5.26703	-0.119882		9.138	24.9069	15.455
9.623	5.25757	-0.127384		9.653	25.6219	16.022
10.127	5.40894	-0.00734691		10.165	24.7775	15.3524
10.639	5.27557	-0.113106		10.672	25.6708	16.0607
11.139	5.45288	0.0275027		11.186	24.7897	15.362
11.653	5.18951	-0.181353		11.699	25.5472	15.9627
12.155	5.44861	0.0241145		12.203	24.747	15.3282
12.659	5.1001	-0.252262		12.711	25.5212	15.9421
13.173	5.33325	-0.0673656		13.213	24.8407	15.4025
13.678	5.31067	-0.0852744		13.727	25.5826	15.9908
14.184	5.40436	-0.0109771		14.228	24.7897	15.362
14.686	5.15778	-0.206522		14.733	25.5695	15.9804
15.186	5.42847	0.00814179		15.242	24.7617	15.3398
15.689	5.28076	-0.108991		15.743	25.5533	15.9676
16.193	5.35645	-0.0489728		16.244	24.8312	15.395
16.7	5.29724	-0.0959229		16.75	25.4916	15.9187
17.201	5.30121	-0.0927768		17.26	24.8431	15.4044
17.702	5.23376	-0.146261		17.764	25.4852	15.9136
18.202	5.44617	0.0221784		18.279	24.8145	15.3816
18.704	5.26703	-0.119882		18.954	25.528	15.9475
19.208	5.37994	-0.0303379		19.293	24.8441	15.4051
19.717	5.22705	-0.151585		19.797	25.5051	15.9293
20.222	5.36011	-0.0460687		20.298	24.8065	15.3754
20.735	5.23804	-0.142873		20.808	25.6052	16.0087
21.24	5.51697	0.078325		21.311	24.7769	15.3519
21.746	5.25146	-0.132225		21.825	25.5884	15.9954
22.246	5.41016	-0.00637887		22.329	24.7644	15.342
22.747	5.35583	-0.0494568		22.837	25.6357	16.0329
23.254	5.39734	-0.0165433		23.338	24.9734	15.5077
23.766	5.28198	-0.108023		23.936	25.4526	15.8877
24.271	5.32837	-0.0712378		24.355	24.7595	15.3381
24.779	5.31372	-0.0828543		24.861	25.4935	15.9201
25.287	5.47302	0.0434754		25.371	24.8126	15.3802
25.793	5.36316	-0.0436485		25.875	25.5273	15.947
26.303	5.33508	-0.0659136		26.385	24.9048	15.4533
26.808	5.22064	-0.156668		26.891	25.5087	15.9322
27.318	5.50537	0.0691285		27.4	24.7296	15.3144
27.826	5.24292	-0.139001		27.9	25.5676	15.9789
28.327	5.43945	0.0168542		28.406	24.805	15.3741
28.835	5.24811	-0.134887		28.964	25.5362	15.954
29.341	5.43518	0.013466		29.417	24.7473	15.3284
29.85	5.44434	0.0207264		29.918	25.5276	15.9472
30.359	5.27618	-0.112622		30.419	24.7043	15.2943
30.862	5.45624	0.0301648		30.932	25.5038	15.9283
31.371	5.43182	0.0108039		31.433	24.6463	15.2483
31.872	5.34332	-0.0593793		31.941	25.4144	15.8574
32.379	5.59753	0.142216		32.452	24.7101	15.2989
32.891	5.46722	0.0388772		32.962	25.416	15.8586
33.405	4.99481	-0.335756		33.463	24.6335	15.2381
33.909	4.9942	-0.33624		33.972	25.3845	15.8337
34.42	4.84772	-0.452405		34.477	24.6893	15.2824
34.926	0.773621	-3.68325		34.993	25.2805	15.7512
35.436	4.88495	-0.42288		35.493	24.7955	15.3666
35.95	4.776	-0.509278		35.994	25.1648	15.6595
36.451	5.47485	0.0449275		36.501	24.8041	15.3734
36.965	5.20752	-0.167074		37.009	25.1538	15.6508
37.465	5.23834	-0.142631		37.511	24.7488	15.3296
38.145	5.07812	-0.269687		38.011	25.0601	15.5765
38.475	5.22675	-0.151827		38.512	24.8001	15.3703
38.983	5.30396	-0.0905987		39.017	25.0873	15.598
39.487	5.19775	-0.174818		39.524	24.7943	15.3657
39.997	5.29999	-0.0937448		40.025	24.9222	15.4671
40.497	5.31738	-0.0799502		40.531	24.7794	15.3538
41.012	5.21332	-0.162476		41.045	24.9579	15.4954
41.514	5.30457	-0.0901146		41.558	24.8459	15.4066
42.021	5.33325	-0.0673656		42.064	24.8828	15.4359
42.528	5.39185	-0.0208995		42.572	24.8166	15.3833
43.112	5.19928	-0.173608		43.078	24.8328	15.3962
43.537	5.19196	-0.179417		43.59	25.0052	15.5329
44.044	5.29816	-0.0951969		44.094	24.5551	15.1759
44.561	5.15167	-0.211362		44.605	25.0439	15.5636
45.066	5.43762	0.0154021		45.111	24.3793	15.0365
45.576	5.26093	-0.124722		45.621	25.0632	15.5789
46.082	5.4422	0.0190323		46.128	24.3246	14.9932
46.583	5.40314	-0.0119451		46.636	25.1157	15.6205
47.094	5.47302	0.0434754		47.142	24.332	14.999
47.6	5.48187	0.0504937		47.649	24.9213	15.4663
48.138	5.76782	0.277258		48.149	24.2465	14.9313
48.613	4.65302	-0.606808		48.649	24.9384	15.4799
49.121	5.52155	0.0819551		49.155	24.147	14.8524
49.623	5.27985	-0.109718		49.665	24.953	15.4915
50.13	5.401	-0.0136392		50.166	24.1922	14.8882
50.637	5.35339	-0.0513929		50.668	24.747	15.3282
51.154	5.55054	0.104946		51.168	24.0616	14.7846
51.654	5.32776	-0.0717218		51.669	24.816	15.3829
52.159	5.48706	0.0546079		52.18	24.2719	14.9513
52.67	5.38483	-0.0264658		52.68	24.7186	15.3057
53.171	5.50049	0.0652564		53.181	24.3637	15.0242
53.677	5.34271	-0.0598633		53.683	24.6127	15.2217
54.184	5.45441	0.0287127		54.183	24.2499	14.9339
54.693	5.34546	-0.0576852		54.687	24.2883	14.9644
55.199	5.56061	0.112933		55.197	24.2926	14.9678
55.706	5.75348	0.265883		55.697	24.1074	14.8209
56.222	5.64178	0.177307		56.212	24.1809	14.8792
56.731	5.36896	-0.0390503		56.721	24.1913	14.8875
57.239	5.6134	0.1548		57.227	24.2264	14.9153
57.747	5.34241	-0.0601053		57.727	24.0225	14.7536
58.247	5.18707	-0.183289		58.228	24.2419	14.9276
58.757	5.52704	0.0863113		58.728	23.9188	14.6713
59.265	5.5719	0.121887		59.229	24.2435	14.9288
59.765	5.4306	0.00983587		59.729	23.7552	14.5416
60.271	5.57922	0.127695		60.234	24.184	14.8816
60.778	5.49438	0.0604162		60.743	23.6038	14.4216
61.279	5.70007	0.223532		61.253	24.1653	14.8669
61.787	5.40649	-0.009283		61.764	23.5342	14.3664
62.286	5.58716	0.133987		62.276	24.1489	14.8538
62.787	5.60913	0.151412		62.776	23.3704	14.2364
63.294	5.63446	0.171499		63.291	24.1339	14.842
63.811	5.55634	0.109544		63.792	23.4561	14.3045
64.311	5.69336	0.218207		64.296	24.0808	14.7998
64.813	5.65826	0.190376		64.807	23.3517	14.2217
65.318	5.72235	0.241198		65.315	23.9075	14.6624
65.825	5.6601	0.191828		65.823	23.19	14.0934
66.327	5.62836	0.166659		66.329	23.9633	14.7067
66.841	5.70526	0.227646		66.831	23.3224	14.1985
67.342	5.74524	0.259349		67.339	23.7729	14.5557
67.859	5.69519	0.219659		67.843	23.1567	14.067
68.363	5.72632	0.244344		68.354	23.7119	14.5073
68.875	5.72479	0.243134		69.004	23.5126	14.3492
69.378	6.05865	0.507894		69.368	23.562	14.3884
69.892	5.57281	0.122613		69.877	23.1958	14.098
70.395	5.79773	0.300975		70.384	23.4384	14.2904
70.903	5.75348	0.265883		70.883	23.0563	13.9874
71.402	5.80383	0.305815		71.389	23.3475	14.2183
71.91	5.76965	0.27871		71.891	23.1158	14.0346
72.419	5.91187	0.391487		72.402	23.1711	14.0784
72.927	5.90912	0.389309		72.902	23.1628	14.0719
73.438	6.08459	0.528465		73.408	23.3514	14.2214
73.939	6.12091	0.557265		73.989	23.2565	14.1462
74.441	5.11444	-0.240887		74.422	22.8705	13.84
74.942	6.11359	0.551456		74.925	23.1522	14.0634
75.451	6.33118	0.72401		75.431	22.7319	13.7302
75.959	5.38208	-0.0286439		75.932	23.1516	14.0629
76.47	6.18195	0.605667		76.44	22.7579	13.7507
76.982	6.10748	0.546616		76.947	22.9495	13.9027
77.487	6.06628	0.513945		77.452	22.6364	13.6544
77.996	5.84137	0.335583		77.967	22.7194	13.7202
78.496	6.04401	0.496278		78.48	22.2736	13.3667
78.997	5.9549	0.425611		79.015	23.1137	14.0329
79.499	6.73065	1.0408		79.5	22.2281	13.3306
80.013	6.13892	0.571543		80.002	23.0267	13.9639
80.518	5.44403	0.0204843		80.511	22.0755	13.2096
81.029	5.93201	0.40746		81.025	22.915	13.8754
81.529	6.23901	0.650923		81.526	22.0715	13.2064
82.029	5.92377	0.400926		82.04	22.7585	13.7512
82.543	6.35956	0.746517		82.546	22.1133	13.2396
83.171	6.06262	0.51104		83.057	22.6746	13.6847
83.552	6.43494	0.806294		83.564	22.0059	13.1544
84.063	6.18439	0.607603		84.073	22.3599	13.4352
84.562	6.52924	0.881075		84.578	21.8115	13.0003
85.063	6.28723	0.689161		85.088	22.1188	13.244
85.577	6.70288	1.01878		85.596	22.0703	13.2055
86.083	6.40259	0.780641		86.097	22.1259	13.2495
86.594	6.67542	0.996998		86.608	21.962	13.1196
87.094	6.58783	0.927541		87.111	21.8686	13.0455
87.599	6.89728	1.17294		87.618	22.0053	13.1539
88.204	6.84998	1.13543		88.119	21.8848	13.0583
88.613	6.49933	0.857358		88.619	21.8976	13.0685
89.122	7.00073	1.25498		89.124	21.8472	13.0286
89.624	6.95587	1.21941		89.633	21.9354	13.0985
90.129	6.94855	1.2136		90.141	21.5872	12.8224
90.642	6.88812	1.16568		90.648	21.8961	13.0673
91.147	7.09778	1.33194		91.149	21.553	12.7953
91.652	7.02545	1.27458		91.656	21.8689	13.0458
92.153	7.12097	1.35033		92.165	21.4084	12.6806
92.663	7.12341	1.35227		92.671	21.7078	12.918
93.202	7.20886	1.42003		93.173	21.4355	12.7021
93.677	7.20612	1.41786		93.681	21.9244	13.0898
94.19	7.23053	1.43722		94.19	21.1554	12.4799
94.699	7.45239	1.61316		94.697	21.7084	12.9185
95.2	7.35535	1.5362		95.197	21.1127	12.4461
95.7	7.39136	1.56476		95.698	21.6791	12.8952
96.207	7.65686	1.77531		96.203	21.0416	12.3897
96.716	7.42218	1.5892		96.712	21.6681	12.8865
97.216	7.73499	1.83726		97.218	21.0992	12.4354
97.721	7.43011	1.59549		97.733	21.4777	12.7355
98.236	7.82532	1.9089		98.245	20.9744	12.3364
98.736	7.55219	1.6923		98.751	21.3474	12.6322
99.24	8.05725	2.09282		99.262	21.0327	12.3826
99.746	7.66235	1.77966		99.768	21.2265	12.5363
100.254	8.1308	2.15115		100.278	20.896	12.2742
100.763	7.68036	1.79394		100.782	21.2033	12.5179
101.272	8.24097	2.23851		101.282	21.0849	12.424
101.777	7.70966	1.81717		101.793	20.8221	12.2157
102.285	8.38654	2.35395		102.299	21.0019	12.3582
102.795	7.91992	1.98392		102.807	20.8154	12.2103
103.303	8.37433	2.34427		103.314	21.0364	12.3855
103.812	8.21167	2.21528		103.824	20.5939	12.0346
104.327	8.19794	2.20439		104.328	20.9308	12.3018
104.832	8.30414	2.28861		104.839	20.4385	11.9114
105.343	8.3017	2.28667		105.339	20.9998	12.3565
105.847	8.33008	2.30918		105.84	20.3418	11.8347
106.356	8.32642	2.30628		106.345	20.9625	12.327
106.856	8.45978	2.41204		106.855	20.2924	11.7955
107.356	8.46466	2.41591		107.361	20.8154	12.2103
107.862	8.53241	2.46963		107.869	20.3397	11.833
108.365	8.65784	2.5691		108.374	20.7062	12.1237
108.872	8.5968	2.5207		108.886	20.1688	11.6975
109.374	8.69415	2.5979		109.387	20.5945	12.0351
109.878	8.78204	2.6676		109.901	20.051	11.6041
110.391	8.70178	2.60395		110.406	20.6488	12.0782
110.904	8.96606	2.81353		110.919	20.0232	11.5821
111.404	8.65662	2.56813		111.433	20.4233	11.8993
111.904	9.06586	2.89267		111.939	20.1035	11.6457
112.412	8.72009	2.61847		112.448	20.2725	11.7798
112.918	9.20227	3.00085		112.962	19.964	11.5351
113.419	8.8208	2.69834		113.462	20.1849	11.7103
113.936	9.21722	3.01271		114.061	20.0433	11.598
114.436	8.8858	2.74988		114.482	20.0601	11.6114
114.937	9.45679	3.20269		114.986	20.1956	11.7188
115.443	9.00146	2.84161		115.495	19.7659	11.3781
115.952	9.52118	3.25375		116	20.1953	11.7186
116.454	9.11407	2.93091		116.514	19.6173	11.2602
116.965	9.49738	3.23487		117.028	20.0378	11.5937
117.473	9.18152	2.98439		117.534	19.4626	11.1375
117.986	9.70398	3.39871		118.04	20.1328	11.669
118.49	9.38416	3.14509		118.546	19.3546	11.0518
118.99	9.85291	3.51682		119.058	20.0717	11.6206
119.497	9.42108	3.17437		119.558	19.1843	10.9168
120.004	9.95667	3.5991		120.064	19.9524	11.5259
120.516	9.61792	3.33047		120.575	19.1403	10.8819
121.022	9.91638	3.56715		121.081	19.7528	11.3677
121.528	9.85352	3.5173		121.588	19.2514	10.97
122.03	10.0937	3.70776		122.092	19.4525	11.1295
122.53	9.99237	3.62742		122.608	19.3155	11.0208
123.035	10.032	3.65888		123.12	19.4583	11.1341
123.546	10.1389	3.74358		123.626	19.3124	11.0184
124.061	10.1151	3.7247		124.136	19.3478	11.0465
124.567	10.3888	3.94179		124.64	19.2352	10.9572
125.077	10.1312	3.73753		125.142	19.2163	10.9422
125.582	10.3952	3.94687		125.652	19.2114	10.9383
126.084	10.3055	3.87572		126.157	19.1232	10.8684
126.591	10.4987	4.02891		126.669	19.2264	10.9502
127.091	10.4062	3.95558		127.173	19.0164	10.7837
127.592	10.5957	4.10587		127.682	19.2413	10.962
128.22	10.3113	3.88032		128.188	18.6194	10.4688
128.607	10.7047	4.19227		128.7	19.3698	11.0639
129.108	10.4709	4.00689		129.211	18.5229	10.3923
129.621	10.9561	4.39169		129.718	19.2551	10.9729
130.121	10.6799	4.17267		130.23	18.5193	10.3894
130.622	10.9988	4.42557		130.73	19.1394	10.8812
131.128	10.6213	4.1262		131.236	18.2916	10.2089
131.637	11.0812	4.49091		131.745	19.1797	10.9132
132.145	10.722	4.20606		132.246	18.327	10.237
132.658	11.0959	4.50253		132.751	18.9124	10.7012
133.221	11.0822	4.49164		133.261	18.2935	10.2104
133.669	11.2805	4.64894		133.765	18.8611	10.6605
134.175	10.8698	4.3232		134.279	18.4393	10.326
134.683	11.3049	4.6683		134.789	18.4195	10.3103
135.183	11.1475	4.54343		135.29	18.5278	10.3962
135.689	11.2854	4.65282		135.799	18.3569	10.2607
136.2	11.2894	4.65596		136.307	18.4891	10.3655
136.707	11.2558	4.62934		136.815	18.2086	10.1431
137.216	11.3681	4.7184		137.326	18.5062	10.379
137.722	11.4114	4.75277		137.829	17.9935	9.97246
138.258	11.5536	4.86554		138.337	18.3939	10.29
138.731	11.246	4.6216		138.837	17.9312	9.92309
139.238	11.7398	5.01317		139.338	18.3676	10.2692
139.749	11.4014	4.74478		139.847	17.7823	9.80499
140.253	11.8246	5.08045		140.353	18.3914	10.288
140.766	11.3284	4.68694		140.853	17.6758	9.72052
141.269	11.9363	5.16902		141.359	18.3966	10.2922
141.777	11.6028	4.90451		141.87	17.627	9.6818
142.278	12.0041	5.22275		142.377	18.3145	10.2271
142.787	11.705	4.98558		142.887	17.5906	9.653
143.298	12.1555	5.34279		143.386	17.9861	9.96665
143.812	11.7831	5.04754		143.889	17.5348	9.60872
144.315	12.0294	5.24284		144.399	18.0286	10.0003
144.825	12.0917	5.29221		144.899	17.5336	9.60775
145.326	12.1289	5.32173		145.406	17.7606	9.7878
145.832	12.0615	5.26825		145.915	17.5803	9.64477
146.332	12.1942	5.37352		146.415	17.6407	9.69269
146.84	12.2318	5.40329		146.916	17.4365	9.53079
147.346	12.2781	5.44008		147.422	17.5696	9.6363
147.859	12.435	5.56447		147.934	17.485	9.56927
148.365	12.316	5.47009		148.447	17.4557	9.54603
148.875	12.583	5.68185		148.953	17.4792	9.56467
149.375	12.4664	5.5894		149.464	17.2577	9.38897
149.88	12.7277	5.79656		149.971	17.7267	9.76094
150.388	12.4847	5.60392		150.477	17.1826	9.32943
150.893	12.7869	5.84351		150.977	17.7374	9.76941
151.408	12.5888	5.68644		151.483	16.9571	9.15059
151.918	12.9306	5.9575		151.994	17.6193	9.67575
152.42	12.6654	5.74719		152.495	16.7966	9.02329
152.924	12.9651	5.98484		152.995	17.4722	9.5591
153.428	12.7588	5.82124		153.499	16.7111	8.95553
153.928	13.3463	6.28712		154.102	17.3129	9.43277
154.434	12.8391	5.88489		154.509	16.6403	8.89938
154.935	13.1918	6.16466		155.015	17.3206	9.43882
155.45	13.0017	6.01388		155.517	16.6046	8.87107
155.95	13.4421	6.36311		156.024	17.3117	9.43181
156.451	13.2059	6.17579		156.525	16.5866	8.85679
156.965	13.4238	6.34859		157.025	17.1445	9.29918
157.474	13.2895	6.2421		157.527	16.4899	8.78007
157.983	13.4778	6.39142		158.027	16.9644	9.1564
158.482	13.5019	6.41054		158.533	16.5457	8.82436
158.983	13.5321	6.4345		159.125	16.6922	8.94052
159.485	13.5287	6.43184		159.541	16.4822	8.77402
159.99	13.6688	6.54292		160.056	16.843	9.06008
160.499	13.6221	6.50589		160.557	16.4871	8.77789
161.007	13.5983	6.48702		161.072	16.6119	8.87687
161.518	13.9529	6.76823		161.573	16.4325	8.73457
162.03	13.6215	6.50541		162.075	16.4749	8.76821
162.535	14.0652	6.85729		162.58	16.4203	8.72489
163.036	13.7701	6.62327		163.089	16.3049	8.63341
163.545	14.2245	6.98362		163.595	16.6092	8.8747
164.05	13.7018	6.56906		164.143	16.1707	8.52693
164.549	14.3167	7.05671		164.604	16.7407	8.979
165.058	13.8763	6.70749		165.119	16.0739	8.45021
165.56	14.4943	7.19756		165.619	16.6055	8.87179
166.06	13.9841	6.79292		166.126	16.0303	8.4156
166.561	14.6042	7.28468		166.625	16.5494	8.82726
167.069	14.1342	6.91199		167.136	15.9421	8.34566
167.575	14.642	7.31469		167.636	16.5533	8.83041
168.081	14.2249	6.98386		168.137	15.9131	8.32267
168.591	14.6597	7.32873		168.642	16.554	8.83089
169.091	14.3103	7.05163		169.149	15.896	8.30912
169.596	14.7827	7.42626		169.65	16.452	8.75006
170.108	14.5148	7.21378		170.165	15.9573	8.35776
170.621	14.6445	7.31663		170.665	16.3824	8.69488
171.123	14.783	7.4265		171.181	15.8707	8.28903
171.622	14.6509	7.32171		171.681	16.1459	8.50732
172.129	14.9725	7.57679		172.187	15.8685	8.28734
172.638	14.5569	7.24717		172.699	15.9973	8.38946
173.313	15.1172	7.6915		173.204	15.9576	8.358
173.656	14.6713	7.33793		173.711	15.7135	8.16439
174.162	15.1135	7.6886		174.213	15.986	8.38051
174.669	14.7726	7.41827		174.728	15.6985	8.15254
175.185	15.2234	7.77572		175.233	15.8652	8.28467
175.685	14.8029	7.44223		175.743	15.5869	8.06396
176.201	15.3546	7.87979		176.248	15.8167	8.24619
176.716	15.0082	7.60511		176.749	15.5515	8.03589
177.222	15.4651	7.9674		177.262	15.8322	8.25854
177.722	15.0873	7.66779		177.766	15.3848	7.90375
178.305	15.1599	7.72539		178.276	15.9222	8.32993
178.733	15.2979	7.83478		178.782	15.2527	7.79896
179.246	15.4425	7.94949		179.29	15.9143	8.32364
179.748	15.3003	7.83671		179.796	15.0595	7.64576
180.262	15.4868	7.98458		180.308	15.7532	8.19586
180.763	15.4541	7.95868		180.809	15.1617	7.72684
181.265	15.3989	7.91488		181.323	15.7693	8.20868
181.765	15.6931	8.14818		181.828	15.087	7.66755
182.27	15.5066	8.00031		182.338	15.6131	8.08477
182.782	15.7291	8.17674		182.84	15.0958	7.67456
183.325	15.3604	7.88439		183.353	15.5515	8.03589
183.81	16.0275	8.41342		183.858	15.0269	7.61987
184.311	15.5338	8.02185		184.375	15.2579	7.80307
184.817	15.9576	8.358		184.886	15.2139	7.76822
185.327	15.5576	8.04073		185.388	14.9738	7.57776
185.833	16.1563	8.51555		185.889	15.3397	7.86793
186.34	15.6946	8.14939		186.4	14.9573	7.56469
186.847	16.0861	8.45989		186.908	15.2115	7.76629
187.35	15.8557	8.27717		187.415	14.9051	7.52331
187.858	16.2833	8.61623		187.916	15.242	7.79049
188.36	16.1081	8.47731		188.431	14.6368	7.31058
188.86	16.2265	8.57121		188.931	15.3577	7.88221
189.362	16.1642	8.52184		189.44	14.632	7.30671
189.872	16.2537	8.59275		189.952	15.2502	7.79702
190.373	16.3202	8.64551		190.462	14.5969	7.27888
190.887	16.2732	8.60824		190.969	15.1733	7.73603
191.394	16.4413	8.74159		191.477	14.6234	7.29993
191.903	16.3412	8.66221		191.977	15.1108	7.68642
192.41	16.5176	8.80209		192.484	14.4711	7.17917
192.919	16.387	8.69851		192.998	15.1022	7.67965
193.419	16.8549	9.06951		193.501	14.5715	7.25879
193.926	16.2881	8.6201		194.01	14.935	7.54702
194.435	16.8195	9.04144		194.512	14.4247	7.14238
194.943	16.3971	8.7065		195.016	14.8483	7.47829
195.451	16.9376	9.1351		195.528	14.4101	7.13077
195.958	16.5213	8.805		196.032	14.7467	7.3977
196.466	16.9635	9.15567		196.54	14.4229	7.14093
196.973	16.532	8.81347		197.046	14.7446	7.39601
197.481	17.0145	9.19609		197.555	14.2667	7.01702
197.982	16.6187	8.8822		198.062	14.5233	7.22055
198.483	17.0856	9.25248		198.573	14.3024	7.04534
198.989	16.6821	8.93254		199.17	14.0927	6.87907
199.499	17.1353	9.29192		199.589	14.4586	7.16925
199.999	16.7642	8.99764		200.094	14.2712	7.02065
200.512	17.095	9.25998		200.608	14.6143	7.29267
201.019	17.1936	9.33815		201.123	14.0756	6.86552
201.527	16.9815	9.16995		201.627	14.5596	7.24935
202.034	17.3987	9.50078		202.135	14.0338	6.83237
202.543	16.9983	9.18326		202.64	14.5251	7.222
203.045	17.4603	9.54966		203.152	14.097	6.88246
203.545	17.0062	9.18955		203.657	14.4354	7.15085
204.046	17.5137	9.59202		204.192	13.8138	6.65788
204.551	17.1426	9.29773		204.675	14.473	7.18062
205.051	17.6514	9.70116		205.184	13.7781	6.62956
205.563	17.1982	9.34178		205.689	14.3481	7.08164
206.067	17.7811	9.80402		206.197	13.7561	6.61214
206.575	17.2522	9.38461		206.697	14.3237	7.06228
207.076	17.8009	9.81975		207.202	13.7115	6.5768
207.584	17.4097	9.50949		207.704	14.151	6.9253
208.093	17.8989	9.89743		208.211	13.7839	6.63416
208.6	17.4451	9.53756		208.711	14.2355	6.99234
209.109	17.7887	9.81007		209.221	13.7473	6.60512
209.621	17.6105	9.66873		209.727	14.1681	6.93885
210.128	17.7463	9.77643		210.229	13.6533	6.53058
210.64	17.7667	9.79264		210.734	14.0472	6.84301
211.145	17.7682	9.79385		211.245	13.5483	6.44733
211.657	17.9251	9.91825		211.751	14.0317	6.83067
212.161	17.9175	9.9122		212.264	13.54	6.44079
212.672	17.93	9.92212		212.767	13.8818	6.71184
213.358	17.8085	9.8258		213.276	13.6145	6.49984
213.687	18.1512	10.0976		213.789	13.7857	6.63561
214.2	17.8238	9.8379		214.29	13.7335	6.59423
214.705	18.3987	10.2938		214.799	13.6438	6.52308
215.217	17.8607	9.86718		215.307	13.5239	6.42797
215.725	18.3228	10.2336		215.808	13.5327	6.43498
216.235	17.9855	9.96617		216.313	13.5715	6.46572
216.747	18.4341	10.3219		216.815	13.4988	6.40812
217.253	18.028	9.9998		217.322	13.5712	6.46548
217.764	18.5825	10.4395		217.824	13.3649	6.30188
218.335	18.3783	10.2776		218.331	13.5681	6.46306
218.765	18.5455	10.4103		218.839	13.1406	6.124
219.271	18.3087	10.2225		219.354	13.6276	6.51025
219.777	18.6035	10.4562		219.86	13.0838	6.07899
220.278	18.4375	10.3246		220.369	13.7866	6.63634
220.78	18.5355	10.4023		220.874	13.2346	6.19854
221.286	18.4979	10.3725		221.387	13.6755	6.54825
221.787	18.7366	10.5618		221.9	13.0057	6.01703
222.298	18.5342	10.4013		222.4	13.6877	6.55793
222.801	18.7607	10.5809		222.9	12.908	5.93959
223.339	18.7955	10.6085		223.401	13.5187	6.42385
223.817	18.5669	10.4272		223.917	12.9559	5.97758
224.326	18.9099	10.6992		224.418	13.5193	6.42434
224.828	18.5025	10.3761		224.923	12.9651	5.98484
225.343	18.9755	10.7512		225.43	13.5062	6.41393
225.85	18.5422	10.4076		225.931	12.9327	5.95919
226.361	19.1324	10.8756		226.432	13.3456	6.28663
226.872	18.6691	10.5083		226.947	12.9327	5.95919
227.378	19.0967	10.8473		227.454	13.3475	6.28808
227.892	18.6746	10.5126		227.964	12.8293	5.87715
228.392	19.2471	10.9666		228.471	13.2159	6.18378
228.896	18.671	10.5097		228.982	13.111	6.10052
229.405	19.3558	11.0528		229.486	12.9517	5.9742
229.905	18.7469	10.57		229.992	13.031	6.03712
230.405	19.3982	11.0864		230.492	12.8781	5.91587
230.91	19.0509	10.811		231.003	13.2379	6.2012
231.419	19.393	11.0823		231.508	12.7859	5.84278
231.92	19.0613	10.8193		232.016	13.107	6.09738
232.421	19.3616	11.0574		232.527	12.6672	5.74864
232.921	19.0656	10.8226		233.033	13.1256	6.11214
233.425	19.3536	11.0511		233.544	12.6465	5.73218
233.934	19.2798	10.9925		234.05	13.1445	6.12715
234.434	19.3643	11.0596		234.557	12.5763	5.67652
234.935	19.2969	11.0061		235.064	13.2196	6.18668
235.437	19.4073	11.0937		235.573	12.4515	5.57754
235.944	19.3307	11.0329		236.073	13.0966	6.08915
236.453	19.4113	11.0968		236.58	12.4786	5.59908
236.958	19.541	11.1997		237.088	13.0289	6.03542
237.459	19.3887	11.0789		237.593	12.5739	5.67459
237.965	19.6057	11.251		238.102	12.9489	5.97202
238.466	19.4128	11.0981		238.602	12.4408	5.56907
238.966	19.7528	11.3677		239.216	12.7658	5.82681
239.474	19.4644	11.139		239.617	12.4255	5.55697
239.982	19.761	11.3742		240.127	12.8101	5.8619
240.488	19.5062	11.1721		240.636	12.514	5.62715
241.001	19.7729	11.3836		241.14	12.6544	5.73848
241.506	19.4907	11.1598		241.652	12.5024	5.61796
242.007	20.0385	11.5942		242.153	12.5604	5.66394
242.514	19.5004	11.1675		242.656	12.4417	5.56979
243.02	20.0024	11.5656		243.169	12.5491	5.65498
243.531	19.6362	11.2752		243.683	12.4152	5.54874
244.038	19.9643	11.5354		244.243	12.3398	5.48896
244.547	19.7055	11.3301		244.698	12.5806	5.67991
245.061	20.0919	11.6365		245.205	12.1964	5.37522
245.567	19.6631	11.2965		245.705	12.789	5.8452
246.075	20.1099	11.6508		246.212	12.1609	5.34714
246.577	19.8648	11.4565		246.714	12.6587	5.74186
247.09	20.0815	11.6283		247.22	12.1115	5.30794
247.591	19.964	11.5351		247.731	12.7307	5.79898
248.108	20.0806	11.6276		248.247	11.9662	5.19274
248.608	19.9716	11.5412		248.751	12.5925	5.68935
249.109	20.1721	11.7002		249.258	11.842	5.09424
249.614	20.1108	11.6515		249.766	12.5616	5.66491
250.115	19.8462	11.4417		250.275	12.0676	5.27309
250.622	20.3537	11.8442		250.78	12.3697	5.51268
251.13	19.8889	11.4756		251.296	11.9775	5.2017
251.638	20.4575	11.9265		251.806	12.377	5.51849
252.139	19.827	11.4265		252.312	11.9305	5.16443
252.653	20.5914	12.0327		252.815	12.2473	5.41563
253.153	19.9194	11.4998		253.322	11.9604	5.18814
253.662	20.5682	12.0143		253.83	12.0807	5.2835
254.17	20.0027	11.5659		254.339	12.1686	5.3532
254.67	20.5615	12.009		254.84	11.9434	5.17459
255.177	19.9869	11.5533		255.344	12.1124	5.30867
255.688	20.5646	12.0114		255.852	11.8198	5.07658
256.193	20.0543	11.6068		256.358	12.2052	5.38224
256.7	20.4343	11.9081		256.872	11.8146	5.07246
257.205	20.3122	11.8113		257.377	12.2543	5.4212
257.716	20.3384	11.8321		257.884	11.6458	4.93863
258.384	20.6387	12.0702		258.393	12.4149	5.5485
258.732	20.1981	11.7207		258.899	11.6208	4.91879
259.248	20.5649	12.0116		259.4	12.1765	5.35949
259.75	20.1874	11.7123		259.917	11.6794	4.96525
260.254	20.7367	12.1479		260.417	12.1259	5.31931
260.762	20.181	11.7072		260.917	11.6956	4.97808
261.269	20.8881	12.2679		261.424	12.0612	5.26801
261.777	20.1196	11.6585		261.934	11.7337	5.00833
262.278	20.8072	12.2038		262.441	12.0105	5.22783
262.787	20.2518	11.7633		262.949	11.5863	4.89144
263.366	20.8545	12.2413		263.455	11.8958	5.13684
263.801	20.1343	11.6702		263.962	11.6199	4.91806
264.309	20.8072	12.2038		264.47	11.7429	5.01559
264.809	20.4028	11.8831		264.979	11.8176	5.07488
265.31	20.9335	12.304		265.486	11.4218	4.76099
265.818	20.4019	11.8824		265.987	11.9403	5.17217
266.324	20.7297	12.1423		266.495	11.4102	4.7518
266.826	20.5862	12.0286		267.009	11.897	5.13781
267.331	20.6696	12.0947		267.515	11.2988	4.66346
267.84	20.6534	12.0818		268.028	11.9489	5.17895
268.399	20.6165	12.0525		268.54	11.2338	4.61192
268.86	20.7742	12.1777		269.04	12.009	5.22662
269.365	20.5527	12.002		269.549	11.236	4.61361
269.872	20.9344	12.3047		270.059	11.9995	5.21912
270.378	20.52	11.9761		270.562	11.3159	4.67702
270.888	21.0089	12.3638		271.065	11.8817	5.1257
271.394	20.4581	11.9269		271.572	11.4151	4.75567
271.904	21.0925	12.4301		272.077	11.7508	5.02188
272.404	20.4651	11.9325		272.59	11.4471	4.78108
272.905	21.0754	12.4165		273.103	11.6653	4.95412
273.409	20.4962	11.9572		273.608	11.4688	4.79826
273.92	21.1713	12.4925		274.266	11.3919	4.73728
274.427	20.5084	11.9669		274.621	11.4203	4.75978
274.936	21.0257	12.3771		275.125	11.5097	4.83069
275.443	20.6314	12.0644		275.635	11.4355	4.77188
275.95	21.0739	12.4153		276.149	11.3953	4.73994
276.451	20.7266	12.1399		276.655	11.5387	4.85368
276.96	21.1545	12.4792		277.164	11.3742	4.72324
277.466	20.7471	12.1561		277.671	11.5439	4.8578
277.971	21.051	12.3972		278.185	11.1526	4.54754
278.474	20.8243	12.2174		278.697	11.7352	5.00954
278.974	20.9976	12.3548		279.243	11.0709	4.48268
279.485	20.8081	12.2045		279.702	11.7477	5.01946
279.99	20.9131	12.2878		280.214	11.1346	4.53326
280.498	20.9741	12.3362		280.718	11.7288	5.00446
281.003	20.9665	12.3301		281.228	11.1609	4.55408
281.513	21.0571	12.402		281.734	11.6052	4.90644
282.02	20.6497	12.0789		282.248	11.1728	4.56351
282.528	21.3773	12.6559		282.753	11.5775	4.88442
283.03	20.7394	12.1501		283.264	11.3171	4.67798
283.529	21.4395	12.7052		283.778	11.2323	4.61071
284.034	20.6339	12.0663		284.291	11.3315	4.68936
284.548	21.4398	12.7055		284.791	11.2003	4.58529
285.047	20.7123	12.1285		285.297	11.3336	4.69105
285.552	21.4081	12.6803		285.805	11.0699	4.48196
286.061	20.8521	12.2394		286.306	11.2891	4.65572
286.567	21.4835	12.7401		286.813	10.9723	4.40451
287.079	20.8884	12.2682		287.315	11.3123	4.67411
287.592	21.4371	12.7033		287.823	10.9525	4.38878
288.098	20.9003	12.2776		288.328	11.2851	4.65257
288.609	21.4758	12.734		288.843	10.9091	4.35442
289.108	20.9778	12.3391		289.345	11.4304	4.76777
289.609	21.2769	12.5763		289.854	10.871	4.32416
290.111	20.9561	12.3219		290.36	11.4639	4.79439
290.616	21.2909	12.5874		290.871	10.8786	4.33021
291.123	21.2411	12.5479		291.377	11.3025	4.66637
291.628	21.235	12.5431		291.885	10.9985	4.42533
292.141	21.322	12.6121		292.399	11.2543	4.62813
292.642	21.3153	12.6067		292.906	10.9988	4.42557
293.156	21.4148	12.6856		293.416	11.174	4.56448
293.668	21.2393	12.5465		293.918	10.91	4.35514
294.178	21.4706	12.7299		294.431	11.1557	4.54996
294.688	21.2146	12.5269		294.931	10.9366	4.3762
295.187	21.5271	12.7747		295.432	10.9393	4.37838
295.692	21.2015	12.5165		295.947	11.0626	4.47615
296.194	21.5936	12.8275		296.453	10.8789	4.33046
296.701	20.9601	12.325		296.962	10.9943	4.42194
297.206	21.5488	12.7919		297.468	10.7455	4.2247
297.716	21.2323	12.5409		297.978	11.0846	4.49357
298.221	21.7618	12.9608		298.484	10.7288	4.21139
298.724	21.1624	12.4855		298.984	11.1307	4.53012
299.233	21.7926	12.9853		299.497	10.6339	4.13612
299.737	21.1169	12.4494		300.003	11.1636	4.55625
300.247	21.8048	12.9949		300.512	10.6134	4.11991
300.748	21.232	12.5407		301.024	11.0043	4.42992
301.253	21.8216	13.0082		301.526	10.5701	4.08554
301.766	21.3086	12.6014		302.034	10.9387	4.37789
302.278	21.7563	12.9565		302.543	10.7361	4.2172
302.785	21.2503	12.5552		303.047	10.8731	4.32586
303.294	21.8521	13.0324		303.547	10.6763	4.16976
303.793	21.3242	12.6138		304.056	10.7336	4.21526
304.294	21.7343	12.939		304.557	10.799	4.26705
304.802	21.395	12.6699		305.056	10.7077	4.19469
305.309	21.6177	12.8466		305.562	10.8569	4.31303
305.809	21.4389	12.7048		306.076	10.4294	3.97397
306.326	21.539	12.7841		306.589	10.9399	4.37886
306.825	21.7358	12.9402		307.103	10.4123	3.96042
307.331	21.4819	12.7389		307.603	10.9622	4.39653
307.844	21.9498	13.1099		308.103	10.3745	3.93041
308.511	21.348	12.6326		308.605	10.9509	4.38757
308.849	21.9489	13.1092		309.104	10.2756	3.852
309.356	21.4078	12.6801		309.605	10.9558	4.39144
309.864	22.0233	13.1682		310.106	10.3174	3.88516
310.364	21.3675	12.6481		310.611	10.95	4.38685
310.875	22.0471	13.1871		311.119	10.3561	3.91589
311.374	21.4517	12.7149		311.626	10.6857	4.17726
311.877	22.1359	13.2575		312.136	10.4633	4.00084
312.391	21.4377	12.7038		312.641	10.6424	4.1429
312.894	22.2012	13.3093		313.153	10.4816	4.01536
313.455	21.5311	12.7778		313.665	10.4605	3.99866
313.91	22.1292	13.2522		314.341	10.7904	4.26027
314.424	21.7636	12.9623		314.674	10.2829	3.85781
314.934	22.0615	13.1985		315.173	10.5414	4.06279
315.444	21.669	12.8872		315.683	10.2551	3.83579
315.952	21.9977	13.1479		316.19	10.8524	4.3094
316.454	21.8094	12.9986		316.696	10.2069	3.79755
316.965	22.0697	13.205		317.197	10.7391	4.21962
317.471	21.8204	13.0073		317.698	10.2786	3.85442
317.984	21.998	13.1481		318.206	10.5859	4.09813
318.504	21.9376	13.1002		318.713	10.1694	3.76778
318.998	21.918	13.0847		319.331	10.3143	3.88274
319.505	22.1298	13.2527		319.731	10.2344	3.81933
320.017	21.611	12.8413		320.246	10.5441	4.06497
320.53	22.319	13.4027		320.752	10.2756	3.852
321.036	21.6919	12.9054		321.263	10.3818	3.93622
321.544	22.4936	13.5412		321.777	10.5396	4.06134
322.051	21.7416	12.9448		322.277	10.0488	3.67219
322.559	22.3602	13.4354		322.784	10.6232	4.12765
323.06	21.7258	12.9323		323.295	10.0491	3.67243
323.568	22.3523	13.4291		323.807	10.6006	4.10974
324.074	21.6833	12.8986		324.36	9.99817	3.63201
324.575	22.4457	13.5032		324.83	10.5081	4.03641
325.076	21.7679	12.9656		325.338	9.95392	3.59692
325.584	22.291	13.3805		325.843	10.5441	4.06497
326.09	21.8243	13.0104		326.345	10.0031	3.63589
326.592	22.3154	13.3998		326.855	10.4855	4.0185
327.092	21.8613	13.0397		327.36	9.98993	3.62548
327.605	22.1048	13.2328		327.869	10.517	4.04343
328.114	22.0444	13.1849		328.374	10.1419	3.746
328.616	22.417	13.4804		328.887	10.3244	3.89072
329.122	22.1231	13.2473		329.399	10.1202	3.72882
329.623	22.3322	13.4131		329.9	10.1996	3.79174
330.123	22.1704	13.2849		330.417	10.2124	3.80191
330.629	22.1356	13.2573		330.925	10.062	3.68259
331.139	22.2296	13.3318		331.435	10.321	3.88806
331.639	22.1634	13.2793		331.938	10.0266	3.65452
332.145	22.2501	13.348		332.439	10.3491	3.91033
332.653	22.0581	13.1958		332.946	9.87885	3.53739
333.153	22.4179	13.4811		333.453	10.3687	3.92581
333.662	22.1512	13.2696		333.965	9.76715	3.44881
334.168	22.3611	13.4361		334.477	10.3067	3.87669
334.669	22.1017	13.2304		334.984	9.91394	3.56522
335.177	22.4786	13.5293		335.496	10.1544	3.75592
335.685	22.1268	13.2503		336	9.8291	3.49794
336.192	22.5616	13.5951		336.508	10.1718	3.76972
336.701	22.0047	13.1534		337.01	9.83826	3.5052
337.201	22.6019	13.6271		337.515	9.99054	3.62596
337.708	21.9537	13.113		338.024	10.032	3.65888
338.217	22.6892	13.6963		338.525	9.94293	3.58821
338.721	22.048	13.1878		339.032	10.0043	3.63685
339.231	22.6791	13.6883		339.534	9.73328	3.42195
339.733	22.0312	13.1745		340.043	10.0955	3.70921
340.247	22.6065	13.6307		340.556	9.79004	3.46696
340.755	22.1472	13.2665		341.056	10.1233	3.73124
341.265	22.5958	13.6222		341.556	9.57458	3.2961
341.771	22.1771	13.2902		342.071	10.1505	3.75278
342.28	22.5977	13.6237		342.578	9.57336	3.29513
342.794	22.128	13.2512		343.089	10.0302	3.65742
343.296	22.6172	13.6392		343.594	9.62646	3.33724
343.796	22.1216	13.2461		344.103	9.78424	3.46236
344.308	22.7335	13.7314		344.604	9.64569	3.35249
344.81	22.2833	13.3744		345.11	9.84741	3.51246
345.309	22.7139	13.7159		345.618	9.70581	3.40017
345.81	22.4112	13.4758		346.126	9.75677	3.44058
346.311	22.3572	13.433		346.636	9.74915	3.43453
346.816	22.4097	13.4746		347.148	9.76868	3.45002
347.328	22.4997	13.546		347.65	9.81018	3.48293
347.842	22.5583	13.5925		348.15	9.72168	3.41275
348.349	22.3431	13.4218		348.651	9.84436	3.51004
348.858	22.4136	13.4777		349.156	9.55475	3.28037
349.359	22.4576	13.5126		349.659	9.90417	3.55747
349.863	22.5568	13.5912		350.167	9.56024	3.28473
350.374	22.3987	13.4659		350.668	10.0565	3.67824
350.88	22.5909	13.6184		351.173	9.47662	3.21842
351.388	22.319	13.4027		351.685	10.0302	3.65742
351.889	22.7872	13.774		352.198	9.4873	3.22689
352.39	22.3306	13.4119		352.704	10.0967	3.71018
352.89	22.7502	13.7447		353.212	9.78851	3.46575
353.546	22.3572	13.433		353.713	9.39301	3.15211
353.906	22.8284	13.8066		354.219	9.67957	3.37935
354.418	22.1844	13.296		354.718	9.47906	3.22035
354.92	22.8949	13.8594		355.231	9.88739	3.54416
355.42	22.2919	13.3812		355.745	9.48364	3.22398
355.934	22.8815	13.8487		356.249	9.91608	3.56691
356.44	22.269	13.363		356.758	9.43726	3.1872
356.952	22.9599	13.9109		357.265	9.86572	3.52698
357.458	22.4033	13.4695		357.768	9.35364	3.12089
357.968	22.8293	13.8074		358.275	9.88525	3.54247
358.522	22.4994	13.5457		358.782	9.42078	3.17413
358.981	22.9102	13.8715		359.432	9.76288	3.44542
359.496	22.2989	13.3867		359.791	9.18915	2.99044
359.996	22.868	13.8381		360.296	9.86267	3.52456
360.505	22.3782	13.4497		360.811	9.27338	3.05724
361.015	22.6691	13.6803		361.321	9.74274	3.42945
361.515	22.6965	13.7021		361.829	9.23279	3.02505
362.015	22.5034	13.5489		362.337	9.74426	3.43066
362.532	22.847	13.8214		362.837	9.30389	3.08144
363.044	22.5595	13.5934		363.344	9.73328	3.42195
363.551	22.8488	13.8229		363.857	9.24622	3.0357
364.06	22.5436	13.5808		364.422	9.45587	3.20196
364.567	22.8473	13.8216		364.87	9.39209	3.15138
365.079	22.5598	13.5937		365.377	9.31427	3.08967
365.582	23.0212	13.9596		365.886	9.52698	3.25835
366.09	22.572	13.6033		366.39	9.26758	3.05264
366.597	23.0646	13.994		366.903	9.60297	3.31861
367.107	22.4371	13.4964		367.409	9.19281	2.99335
367.613	23.2278	14.1234		367.919	9.55322	3.27916
368.115	22.5772	13.6075		368.419	9.22821	3.02142
368.621	23.2007	14.1019		368.93	9.70673	3.40089
369.131	22.5677	13.6		369.44	9.12323	2.93817
369.643	23.0106	13.9511		369.931	9.63043	3.34039
370.155	22.746	13.7413		370.432	9.104	2.92292
370.66	22.8867	13.8529		370.94	9.69086	3.38831
371.168	22.8876	13.8536		371.446	9.02802	2.86266
371.668	22.7084	13.7115		371.955	9.5166	3.25012
372.177	23.2373	14.1309		372.463	9.12964	2.94325
372.686	22.5269	13.5675		372.968	9.37805	3.14025
373.199	23.1543	14.0651		373.48	9.20044	2.9994
373.707	22.6764	13.6861		373.985	9.2807	3.06305
374.219	23.1836	14.0883		374.486	9.31488	3.09015
374.731	22.7048	13.7086		374.994	9.2804	3.0628
375.237	23.2327	14.1273		375.499	9.38416	3.14509
375.748	22.8186	13.7989		376	9.07501	2.89993
376.255	23.0228	13.9608		376.511	9.37561	3.13831
376.756	23.1116	14.0312		377.025	8.99384	2.83556
377.264	22.8024	13.7861		377.53	9.39209	3.15138
377.77	23.3023	14.1825		378.043	8.92456	2.78062
378.282	22.6587	13.6721		378.549	9.51263	3.24697
378.787	23.2925	14.1747		379.058	9.01062	2.84887
379.294	22.9437	13.8981		379.558	9.48456	3.22471
379.8	23.1839	14.0886		380.062	8.86871	2.73633
380.302	23.002	13.9443		380.561	9.40216	3.15937
380.811	23.2425	14.135		381.073	8.89221	2.75497
381.311	22.7991	13.7834		381.574	9.25446	3.04223
381.819	23.3624	14.2302		382.081	8.99292	2.83483
382.325	22.9953	13.939		382.591	9.12781	2.9418
382.825	23.309	14.1878		383.095	9.18549	2.98754
383.33	22.6733	13.6837		383.606	9.11621	2.9326
383.833	23.4094	14.2674		384.112	9.17389	2.97834
384.341	22.8305	13.8083		384.611	8.77045	2.6584
384.843	23.2861	14.1697		385.117	9.3811	3.14267
385.35	22.9495	13.9027		385.618	8.79517	2.67801
385.858	23.2233	14.1198		386.126	9.2572	3.04441
386.362	22.9053	13.8676		386.636	8.76312	2.6526
386.866	23.251	14.1418		387.138	9.39056	3.15017
387.372	23.0136	13.9535		387.653	8.81073	2.69035
387.879	23.2562	14.1459		388.156	9.26636	3.05167
388.391	22.9062	13.8683		388.668	8.69324	2.59717
388.902	23.287	14.1704		389.174	9.1864	2.98826
389.404	22.8934	13.8582		389.68	8.93341	2.78764
389.911	23.537	14.3686		390.182	9.03503	2.86823
390.411	22.9269	13.8848		390.688	9.00757	2.84645
390.92	23.4827	14.3255		391.195	8.8678	2.7356
391.425	22.728	13.727		391.697	9.11682	2.93309
391.925	23.4799	14.3233		392.202	8.86047	2.7298
392.439	22.7167	13.7181		392.713	9.05334	2.88275
392.95	23.591	14.4114		393.219	8.78052	2.66639
393.605	22.8595	13.8313		393.728	9.10492	2.92365
393.952	23.5965	14.4158		394.234	8.60992	2.53111
394.457	22.7383	13.7352		394.737	9.16534	2.97157
394.966	23.5382	14.3696		395.243	8.60046	2.5236
395.467	22.7493	13.744		395.748	9.20502	3.00303
395.968	23.6911	14.4908		396.252	8.56384	2.49456
396.481	22.775	13.7643		396.76	9.14978	2.95922
396.989	23.6166	14.4318		397.274	8.64655	2.56015
397.497	22.7859	13.773		397.78	8.9444	2.79635
398.004	23.5641	14.3901		398.29	8.86963	2.73706
398.564	22.8897	13.8553		398.798	8.82996	2.7056
399.018	23.5452	14.3751		399.455	9.03503	2.86823
399.522	22.9221	13.8809		399.806	8.66516	2.57491
400.029	23.4888	14.3303		400.314	8.92059	2.77747
400.534	23.0246	13.9622		400.826	8.5788	2.50642
401.046	23.5004	14.3395		401.34	8.99811	2.83894
401.55	23.179	14.0847		401.853	8.49548	2.44035
402.06	23.443	14.294		402.353	9.02679	2.86169
402.567	23.0292	13.9659		402.859	8.39233	2.35855
403.078	23.5065	14.3444		403.368	9.13147	2.9447
403.607	23.4247	14.2795		403.874	8.64777	2.56112
404.091	23.4653	14.3117		404.456	8.90717	2.76682
404.598	23.1766	14.0828		404.887	8.56934	2.49892
405.107	23.5233	14.3577		405.392	8.71429	2.61387
405.607	23.4531	14.302		405.898	8.70972	2.61024
406.114	23.1848	14.0893		406.4	8.70331	2.60516
406.622	23.4515	14.3008		406.901	8.79242	2.67583
407.131	23.2388	14.1321		407.402	8.48969	2.43575
407.639	23.4363	14.2887		407.908	8.82812	2.70414
408.153	23.2852	14.1689		408.414	8.41827	2.37912
408.662	23.3591	14.2275		408.915	9.00909	2.84766
409.163	23.4103	14.2682		409.457	8.50983	2.45173
409.67	23.3383	14.211		409.915	8.93738	2.79078
410.177	23.4033	14.2626		410.423	8.39294	2.35904
410.69	23.3243	14.1999		410.93	8.88428	2.74867
411.2	23.4821	14.325		411.431	8.37769	2.34694
411.706	23.353	14.2227		411.931	8.85803	2.72786
412.217	23.2956	14.1772		412.438	8.43384	2.39147
412.717	23.5443	14.3744		412.948	8.73871	2.63323
413.225	23.2544	14.1445		413.456	8.50098	2.44471
413.734	23.6304	14.4426		413.963	8.67371	2.58169
414.239	23.3475	14.2183		414.491	8.74329	2.63686
414.748	23.6292	14.4417		414.977	8.52081	2.46044
415.253	23.2623	14.1508		415.477	8.71613	2.61533
415.756	23.6169	14.432		415.978	8.38287	2.35105
416.263	23.3463	14.2173		416.485	8.73627	2.6313
416.768	23.5834	14.4054		416.994	8.26904	2.26078
417.281	23.2504	14.1413		417.509	8.8797	2.74504
417.782	23.6356	14.4468		418.018	8.25043	2.24602
418.284	23.4274	14.2817		418.525	8.81714	2.69543
418.785	23.4671	14.3132		419.027	8.24554	2.24214
419.293	23.4476	14.2977		419.54	8.75031	2.64243
419.802	23.5596	14.3865		420.041	8.28705	2.27506
420.31	23.4705	14.3158		420.541	8.71155	2.6117
420.816	23.7866	14.5666		421.049	8.3667	2.33822
421.328	23.2962	14.1776		421.556	8.62579	2.54369
421.841	23.7189	14.5128		422.064	8.59436	2.51876
422.348	23.2797	14.1646		422.573	8.30383	2.28837
422.858	23.862	14.6263		423.078	8.60382	2.52627
423.365	23.3008	14.1813		423.592	8.20465	2.20972
423.871	23.9383	14.6868		424.093	8.65204	2.5645
424.378	23.262	14.1505		424.606	8.17993	2.19011
424.881	23.8565	14.622		425.117	8.70972	2.61024
425.39	23.3496	14.22		425.619	8.19672	2.20342
425.894	23.8559	14.6215		426.118	8.61969	2.53885
426.403	23.3798	14.244		426.619	8.09601	2.12356
426.903	24.0268	14.757		427.135	8.66821	2.57733
427.403	23.3133	14.1912		427.649	8.1546	2.17003
427.912	23.9798	14.7197		428.158	8.52997	2.4677
428.42	23.1757	14.082		428.665	8.37646	2.34597
428.924	23.9297	14.6801		429.165	8.29193	2.27893
429.434	23.3102	14.1888		429.673	8.54919	2.48295
429.934	23.9706	14.7125		430.181	8.1955	2.20245
430.434	23.3548	14.2241		430.681	8.70605	2.60734
430.935	23.9328	14.6825		431.182	8.05298	2.08944
431.441	23.3997	14.2597		431.69	8.66211	2.57249
431.951	23.9401	14.6883		432.196	7.97821	2.03014
432.451	23.4119	14.2694		432.697	8.60291	2.52554
432.965	23.8727	14.6348		433.214	8.12317	2.1451
433.622	23.3676	14.2343		433.72	8.42499	2.38445
433.97	23.844	14.612		434.227	8.20312	2.20851
434.482	23.446	14.2965		434.735	8.37952	2.34839
434.983	23.7979	14.5755		435.247	8.21625	2.21891
435.497	23.3649	14.2321		435.751	8.39966	2.36436
436.004	23.7201	14.5138		436.259	8.25592	2.25037
436.513	23.4283	14.2824		436.758	8.26385	2.25667
437.018	24.0039	14.7389		437.268	8.40515	2.36872
437.534	23.3875	14.25		437.777	8.08868	2.11775
438.045	23.9801	14.72		438.284	8.57391	2.50255
438.639	23.3868	14.2495		438.794	7.97058	2.02409
439.06	24.0762	14.7962		439.307	8.396	2.36146
439.566	23.2858	14.1694		439.808	7.98584	2.03619
440.076	23.9078	14.6626		440.321	8.31635	2.29829
440.585	23.4308	14.2844		440.821	8.08105	2.1117
441.091	23.9297	14.6801		441.321	8.26538	2.25788
441.6	23.4116	14.2691		441.823	8.16071	2.17487
442.108	24.1205	14.8313		442.33	8.15521	2.17051
442.615	23.3365	14.2096		442.838	8.29468	2.28111
443.123	24.115	14.827		443.343	8.11951	2.14219
443.628	23.2617	14.1503		443.857	8.30017	2.28546
444.141	24.0063	14.7408		444.48	8.04749	2.08508
444.654	23.4714	14.3166		444.869	8.38745	2.35468
445.155	24.0005	14.7362		445.376	7.97607	2.02845
445.659	23.4076	14.266		445.885	8.45825	2.41083
446.171	24.0161	14.7485		446.393	8.06915	2.10226
446.677	23.5043	14.3427		446.899	8.31604	2.29805
447.187	23.9645	14.7076		447.408	8.09692	2.12429
447.703	23.4894	14.3308		447.918	8.22113	2.22278
448.204	24.0225	14.7536		448.423	8.20862	2.21286
448.717	23.4332	14.2863		448.923	8.05328	2.08968
449.231	24.1302	14.8391		449.491	8.28033	2.26973
449.732	23.36	14.2282		449.936	7.95105	2.0086
450.247	24.0506	14.7759		450.44	8.2608	2.25425
450.752	23.3585	14.227		450.946	7.92053	1.9844
451.255	24.1162	14.8279		451.447	8.38837	2.35541
451.763	23.3481	14.2188		451.962	7.93701	1.99747
452.265	23.9481	14.6946		452.471	8.32153	2.30241
452.779	23.4006	14.2604		452.978	7.97516	2.02772
453.284	24.054	14.7786		453.478	8.08105	2.1117
453.793	23.5507	14.3795		453.978	8.19489	2.20197
454.293	23.9337	14.6832		454.485	8.02277	2.06548
454.795	23.649	14.4574		454.994	8.10608	2.13155
455.31	23.8385	14.6077		455.501	7.90863	1.97496
455.824	23.5922	14.4124		456.008	8.35785	2.3312
456.331	24.0524	14.7773		456.516	7.79083	1.88155
456.844	23.5364	14.3681		457.028	8.35022	2.32515
457.358	24.0591	14.7827		457.529	7.73834	1.83992
457.863	23.5626	14.3889		458.032	8.2724	2.26344
458.372	23.942	14.6897		458.542	7.7478	1.84742
458.877	23.6136	14.4293		459.048	8.07922	2.11025
459.389	23.8895	14.6481		459.558	7.95807	2.01417
459.894	23.3545	14.2239		460.071	8.04504	2.08314
460.397	23.8956	14.6529		460.573	8.15643	2.17148
460.902	23.7119	14.5073		461.077	7.82898	1.9118
461.408	23.9255	14.6767		461.587	8.07953	2.11049
461.92	23.7247	14.5174		462.094	7.74048	1.84162
462.434	23.9914	14.7289		462.605	8.15765	2.17245
462.935	23.8034	14.5799		463.118	7.68066	1.79418
463.437	23.8641	14.628		463.624	8.1723	2.18406
463.941	23.782	14.5629		464.127	7.64069	1.76248
464.442	23.7897	14.569		464.634	8.28339	2.27215
464.951	23.9905	14.7282		465.134	7.75757	1.85517
465.451	23.66	14.4661		465.635	8.09631	2.1238
465.959	24.0085	14.7425		466.142	7.78168	1.87429
466.469	23.5852	14.4068		466.651	8.01239	2.05725
466.975	24.2136	14.9051		467.158	7.90253	1.97012
467.483	23.4821	14.325		467.667	7.92145	1.98513
467.99	24.1855	14.8829		468.17	8.09814	2.12525
468.654	23.5559	14.3836		468.682	7.6825	1.79563
468.998	23.898	14.6549		469.188	8.27484	2.26538
469.499	23.7546	14.5411		469.69	7.63123	1.75498
470.003	23.7653	14.5496		470.198	8.1366	2.15575
470.512	24.0564	14.7805		470.702	7.64587	1.76659
471.012	23.8211	14.5939		471.211	8.10822	2.13324
471.513	24.1931	14.8889		471.719	7.67822	1.79225
472.013	23.7021	14.4995		472.229	7.91473	1.9798
472.518	24.0912	14.8081		472.737	7.81128	1.89776
473.029	23.5617	14.3882		473.246	7.92358	1.98682
473.654	24.0726	14.7933		473.751	7.90405	1.97133
474.036	23.5898	14.4105		474.258	7.58698	1.71989
474.536	24.1302	14.8391		474.761	7.95258	2.00981
475.047	23.7146	14.5094		475.276	7.55035	1.69084
475.561	23.9737	14.7149		475.777	8.10516	2.13082
476.066	23.9963	14.7328		476.294	7.60864	1.73707
476.578	23.8596	14.6244		476.809	8.02917	2.07056
477.09	24.1217	14.8323		477.314	7.72552	1.82976
477.596	23.6652	14.4702		477.822	7.88147	1.95343
478.106	24.1049	14.819		478.328	7.76703	1.86267
478.659	23.6139	14.4296		478.837	7.79846	1.8876
479.106	24.1702	14.8708		479.337	7.93854	1.99868
479.608	23.8995	14.6561		479.839	7.6416	1.76321
480.107	23.9066	14.6617		480.345	7.93365	1.99481
480.612	24.0915	14.8083		480.854	7.58148	1.71553
481.121	23.5721	14.3964		481.356	8.06122	2.09597
481.621	24.3466	15.0106		481.86	7.56866	1.70536
482.122	23.804	14.5803		482.368	8.09082	2.11945
482.624	24.2853	14.962		482.878	7.57812	1.71287
483.139	23.8641	14.628		483.384	7.79877	1.88784
483.675	23.9053	14.6607		483.885	7.79327	1.88348
484.159	24.2026	14.8964		484.537	7.59644	1.72739
484.668	23.754	14.5407		484.904	7.84149	1.92172
485.176	24.3301	14.9976		485.408	7.50305	1.65333
485.686	23.7527	14.5397		485.915	7.9364	1.99699
486.191	24.2905	14.9661		486.416	7.5174	1.66471
486.705	23.9407	14.6888		486.925	7.98859	2.03837
487.218	24.1669	14.8681		487.43	7.54059	1.6831
487.723	24.1943	14.8899		487.931	7.68585	1.7983
488.225	23.8986	14.6554		488.432	7.57141	1.70754
488.736	24.3698	15.029		488.932	7.82867	1.91156
489.238	23.7479	14.5358		489.526	7.67944	1.79321
489.749	24.4479	15.091		489.95	7.62238	1.74796
490.249	23.9059	14.6612		490.452	7.74689	1.8467
490.756	24.2282	14.9167		490.953	7.57538	1.71069
491.265	24.1156	14.8274		491.467	7.91046	1.97642
491.77	24.1418	14.8483		491.977	7.40753	1.57758
492.28	24.2282	14.9167		492.485	7.95532	2.01199
492.785	23.9035	14.6592		492.995	7.42218	1.5892
493.297	24.3582	15.0198		493.502	7.80823	1.89534
493.808	23.8443	14.6123		494.01	7.53387	1.67778
494.31	24.3365	15.0027		494.54	7.62939	1.75352
494.815	23.8623	14.6266		495.01	7.5296	1.67439
495.316	24.1678	14.8688		495.511	7.57874	1.71335
495.825	24.0958	14.8117		496.017	7.6767	1.79104
496.331	24.0485	14.7742		496.53	7.39563	1.56814
496.845	24.1797	14.8783		497.043	7.81403	1.89994
497.358	23.7131	14.5082		497.549	7.24213	1.44641
497.862	24.3927	15.0472		498.057	7.8714	1.94544
498.364	23.8809	14.6413		498.561	7.36664	1.54515
498.872	24.3024	14.9755		499.073	7.61047	1.73852
499.372	24.0167	14.749		499.579	7.53876	1.68165
499.881	24.032	14.7611		500.089	7.52197	1.66834
500.389	24.2014	14.8954		500.589	7.52838	1.67342
500.902	23.9529	14.6984		501.093	7.40601	1.57637
501.404	24.3658	15.0259		501.602	7.70874	1.81645
501.919	23.8223	14.5949		502.103	7.33154	1.51732
502.42	24.4144	15.0644		502.604	7.76428	1.86049
502.927	24.0549	14.7793		503.111	7.25464	1.45634
503.438	24.1693	14.87		503.62	7.65717	1.77555
503.941	24.0955	14.8115		504.126	7.38007	1.5558
504.45	23.8318	14.6024		504.635	7.54791	1.68891
504.95	24.4318	15.0782		505.142	7.35229	1.53378
505.451	23.6691	14.4734		505.643	7.45453	1.61485
505.952	24.3533	15.016		506.152	7.45728	1.61703
506.458	23.7534	14.5402		506.659	7.3819	1.55725
506.965	24.3317	14.9988		507.167	7.5705	1.70682
507.466	24.0729	14.7936		507.667	7.22778	1.43504
507.966	23.9664	14.7091		508.172	7.5882	1.72085
508.481	24.2374	14.924		508.682	7.30042	1.49264
508.997	23.9548	14.6999		509.183	7.50092	1.65164
509.498	24.3332	15		509.687	7.26898	1.46771
510	23.6557	14.4627		510.196	7.57599	1.71117
510.5	24.3466	15.0106		510.696	7.46033	1.61945
511.015	23.783	14.5636		511.197	7.4295	1.59501
511.529	24.249	14.9332		511.699	7.61871	1.74505
512.036	23.9331	14.6827		512.211	7.30774	1.49845
512.543	24.0927	14.8093		512.712	7.58972	1.72206
513.049	24.1925	14.8884		513.228	7.323	1.51055
513.552	23.9569	14.7016		513.728	7.70752	1.81548
514.059	24.3912	15.046		514.242	7.23175	1.43818
514.576	23.7714	14.5545		514.744	7.62634	1.7511
515.081	24.379	15.0363		515.244	7.29645	1.48949
515.593	23.8379	14.6072		515.75	7.53815	1.68116
516.099	24.3253	14.9937		516.26	7.47162	1.6284
516.607	23.9819	14.7214		516.765	7.48871	1.64196
517.112	24.2667	14.9472		517.274	7.49115	1.64389
517.615	24.1193	14.8303		517.776	7.21985	1.42875
518.125	24.0256	14.756		518.276	7.67792	1.792
518.745	24.2307	14.9187		518.782	7.25586	1.4573
519.138	23.7448	14.5334		519.295	7.51343	1.66156
519.644	24.4662	15.1055		519.805	7.37701	1.55338
520.155	23.8245	14.5966		520.313	7.41058	1.58
520.66	24.5013	15.1333		520.824	7.5	1.65091
521.169	24.0018	14.7372		521.337	7.24152	1.44593
521.671	24.1678	14.8688		521.844	7.51587	1.6635
522.184	24.3033	14.9763		522.352	7.164	1.38446
522.685	23.9792	14.7193		522.853	7.49664	1.64825
523.193	24.2819	14.9593		523.354	7.12708	1.35517
523.761	23.9331	14.6827		523.869	7.5589	1.69762
524.207	24.3893	15.0445		524.375	7.19147	1.40624
524.718	23.8904	14.6488		524.884	7.43378	1.5984
525.222	24.3137	14.9845		525.39	7.24762	1.45077
525.724	24.0308	14.7602		525.899	7.25372	1.45561
526.231	24.3268	14.9949		526.406	7.38159	1.55701
526.731	24.2404	14.9264		526.915	7.26227	1.46239
527.232	24.1013	14.8161		527.416	7.49725	1.64873
527.746	24.3451	15.0094		527.921	7.19482	1.4089
528.254	24.0558	14.78		528.435	7.47559	1.63155
528.772	24.5248	15.152		528.947	7.12128	1.35058
529.263	23.9655	14.7084		529.571	7.50824	1.65745
529.769	24.5306	15.1566		529.962	7.30499	1.49627
530.278	24.1238	14.834		530.463	7.42645	1.59259
530.779	24.3863	15.0421		530.969	7.39197	1.56524
531.293	24.3387	15.0043		531.481	7.0578	1.30024
531.799	24.23	14.9182		531.987	7.53052	1.67511
532.311	24.4373	15.0825		532.493	6.99188	1.24796
532.824	24.2273	14.916		533	7.59003	1.72231
533.325	24.4095	15.0605		533.502	7.13104	1.35832
533.84	23.9731	14.7144		534.012	7.44476	1.60711
534.341	24.4913	15.1254		534.582	7.23999	1.44472
534.85	24.101	14.8158		535.026	7.30835	1.49893
535.358	24.4467	15.09		535.526	7.17529	1.39341
535.862	24.1696	14.8703		536.033	7.21008	1.421
536.366	24.2868	14.9632		536.54	7.38556	1.56016
536.871	24.4431	15.0871		537.049	7.05475	1.29782
537.372	24.0622	14.7851		537.559	7.46429	1.6226
537.873	24.6448	15.2471		538.064	6.91284	1.18528
538.373	24.0338	14.7626		538.564	7.32147	1.50934
538.878	24.6637	15.2621		539.073	7.10175	1.33509
539.388	24.2264	14.9153		539.591	7.15729	1.37913
539.887	24.4424	15.0866		540.078	7.1347	1.36122
540.388	24.4946	15.128		540.587	7.11212	1.34332
540.893	24.3411	15.0063		541.088	7.31781	1.50643
541.395	24.6094	15.219		541.595	7.01294	1.26466
541.902	24.1467	14.8521		542.102	7.45972	1.61897
542.411	24.6457	15.2478		542.612	7.04163	1.28741
542.91	24.0784	14.7979		543.121	7.37274	1.54999
543.419	24.7928	15.3645		543.625	7.04071	1.28669
543.934	24.2279	14.9165		544.133	7.2644	1.46408
544.44	24.704	15.294		544.635	7.1106	1.34211
544.943	24.3192	14.9889		545.141	7.18231	1.39898
545.452	24.4965	15.1295		545.652	7.31354	1.50304
545.959	24.6185	15.2263		546.167	6.94733	1.21263
546.468	24.2844	14.9613		546.671	7.37701	1.55338
546.975	24.6802	15.2752		547.183	6.97845	1.23732
547.483	24.2239	14.9134		547.69	7.27631	1.47352
547.99	24.7482	15.3291		548.196	6.94366	1.20973
548.499	24.2453	14.9303		548.705	7.18292	1.39946
549.011	24.7943	15.3657		549.217	6.95374	1.21771
549.513	24.4403	15.0849		549.728	7.13013	1.35759
550.02	24.6573	15.257		550.23	7.19086	1.40575
550.529	24.6484	15.25		550.737	7.00562	1.25885
551.037	24.4403	15.0849		551.248	7.21893	1.42802
551.546	24.7705	15.3468		551.752	6.96777	1.22884
552.052	24.2462	14.931		552.258	7.25037	1.45295
552.564	24.7891	15.3616		552.764	6.82495	1.11558
553.076	24.2737	14.9528		553.268	7.32574	1.51272
553.581	24.8242	15.3894		553.767	6.94427	1.21021
554.095	24.6274	15.2333		554.275	7.11304	1.34404
554.606	24.6021	15.2132		554.782	7.21863	1.42778
555.122	24.5261	15.1529		555.29	6.89789	1.17342
555.63	24.5889	15.2028		555.796	7.14417	1.36873
556.129	24.7745	15.3499		556.306	7.03522	1.28233
556.638	24.415	15.0649		556.812	7.30072	1.49288
557.145	24.9292	15.4726		557.32	6.96411	1.22594
557.653	24.3344	15.001		557.822	7.04407	1.28935
558.158	24.8215	15.3872		558.329	7.15881	1.38034
558.802	24.4876	15.1225		558.838	6.8396	1.1272
559.169	24.6878	15.2812		559.343	7.27417	1.47182
559.67	24.7598	15.3383		559.844	6.76331	1.0667
560.177	24.6216	15.2287		560.354	7.26837	1.46723
560.684	24.899	15.4487		560.855	6.94153	1.20803
561.191	24.5862	15.2006		561.355	7.12128	1.35058
561.693	24.9469	15.4867		561.863	7.2403	1.44496
562.201	24.566	15.1846		562.368	6.93695	1.2044
562.707	24.9829	15.5152		562.869	7.30255	1.49433
563.208	24.7223	15.3086		563.385	6.94458	1.21045
563.838	25.0043	15.5322		563.89	7.07703	1.31548
564.224	24.6185	15.2263		564.401	7.06085	1.30266
564.731	24.6671	15.2648		564.902	6.92963	1.19859
565.232	24.8886	15.4405		565.409	7.23785	1.44302
565.739	24.7168	15.3042		565.921	6.86279	1.14559
566.248	24.9664	15.5022		566.425	7.32452	1.51176
566.756	24.4659	15.1053		566.93	6.90063	1.1756
567.265	25.0073	15.5346		567.436	7.03827	1.28475
567.777	24.6182	15.226		567.946	7.11243	1.34356
568.285	25.0818	15.5936		568.453	6.83777	1.12575
568.823	24.5593	15.1793		568.961	7.31689	1.50571
569.299	24.8737	15.4286		569.639	6.98029	1.23877
569.814	24.6832	15.2776		569.981	7.1225	1.35154
570.318	24.8944	15.4451		570.486	6.91528	1.18722
570.825	24.9261	15.4702		570.986	6.97266	1.23272
571.331	24.7882	15.3608		571.496	7.17316	1.39172
571.845	25.0494	15.568		572.001	6.86127	1.14438
572.35	24.5529	15.1742		572.51	7.24762	1.45077
572.85	25.0858	15.5968		573.015	6.79047	1.08824
573.355	24.5197	15.1479		573.527	7.30927	1.49966
573.866	25.0705	15.5847		574.041	6.72089	1.03306
574.366	24.7269	15.3122		574.616	6.91772	1.18916
574.872	24.9808	15.5135		575.06	7.02942	1.27773
575.379	24.9728	15.5072		575.573	6.82709	1.11728
575.887	24.8187	15.385		576.074	7.28668	1.48175
576.394	24.9997	15.5285		576.581	6.83624	1.12454
576.896	24.7623	15.3403		577.087	7.13623	1.36243
577.404	24.9295	15.4729		577.587	7.005	1.25837
577.91	24.6664	15.2643		578.088	6.95831	1.22134
578.418	25.181	15.6723		578.604	7.08984	1.32565
578.918	24.6518	15.2527		579.104	6.72333	1.03499
579.419	25.1187	15.6229		579.64	7.22015	1.42899
579.921	24.8096	15.3778		580.121	6.64124	0.969893
580.428	25.0485	15.5673		580.626	7.14905	1.3726
580.94	24.8776	15.4317		581.135	6.83655	1.12478
581.454	24.765	15.3424		581.644	6.98822	1.24506
581.959	25.1028	15.6103		582.15	6.91071	1.18359
582.467	24.6573	15.257		582.659	6.75934	1.06355
582.972	24.8419	15.4034		583.167	7.19849	1.41181
583.481	24.5352	15.1602		583.672	6.71295	1.02677
583.987	25.3491	15.8056		584.18	7.1048	1.33751
584.489	24.8178	15.3843		584.688	6.81854	1.1105
584.999	25.0601	15.5765		585.198	6.71631	1.02943
585.503	24.7647	15.3422		585.706	7.03247	1.28015
586.012	25.2795	15.7505		586.216	6.65283	0.97909
586.513	24.9533	15.4918		586.731	7.2113	1.42197
587.03	24.9341	15.4765		587.237	6.64948	0.976428
587.536	25.0058	15.5334		587.744	7.15881	1.38034
588.045	24.9515	15.4903		588.244	6.69891	1.01563
588.547	25.1849	15.6754		588.748	6.8042	1.09913
589.06	24.6295	15.235		589.247	6.96472	1.22642
589.566	25.2551	15.7311		589.752	6.55182	0.898984
590.081	24.729	15.3139		590.26	7.13623	1.36243
590.591	25.1672	15.6614		590.765	6.58173	0.922701
591.092	24.8251	15.3901		591.278	7.14417	1.36873
591.607	25.1389	15.6389		591.791	6.63818	0.967473
592.107	25.0214	15.5457		592.296	6.70288	1.01878
592.607	25.1022	15.6099		592.809	6.97174	1.23199
593.114	25.0571	15.574		593.321	6.51459	0.869459
593.623	24.8917	15.4429		593.821	7.14966	1.37308
594.124	25.2051	15.6914		594.322	6.37634	0.759828
594.637	24.808	15.3766		594.828	7.08405	1.32105
595.137	25.1669	15.6612		595.331	6.5921	0.930929
595.639	24.8508	15.4104		595.837	6.89453	1.17076
596.143	25.2411	15.72		596.339	6.78345	1.08267
596.642	24.8477	15.408		596.838	6.6629	0.987076
597.143	25.2121	15.697		597.343	6.93115	1.1998
597.653	24.8993	15.4489		597.855	6.51306	0.868249
598.153	25.239	15.7183		598.362	7.15973	1.38107
598.662	24.8926	15.4436		598.869	6.54541	0.893902
599.168	25.1398	15.6396		599.369	6.73218	1.04201
599.669	24.9988	15.5278		599.869	6.54358	0.89245
600.176	25.1663	15.6607		600.385	6.49078	0.850582
600.686	25.0052	15.5329		600.886	7.03613	1.28306
601.191	25.0525	15.5704		601.401	6.33698	0.728608
601.701	25.1169	15.6215		601.909	7.03979	1.28596
602.202	24.9854	15.5172		602.415	6.41846	0.793225
602.702	25.1489	15.6469		602.916	6.80542	1.1001
603.207	25.2307	15.7117		603.417	6.73462	1.04395
603.716	25.0656	15.5808		603.921	6.56921	0.912779
604.216	25.0427	15.5627		604.435	6.8689	1.15043
604.723	25.1926	15.6815		604.939	6.3031	0.701745
605.235	25.051	15.5692		605.448	6.94275	1.209
605.747	25.318	15.781		605.961	6.33759	0.729092
606.255	24.9573	15.4949		606.463	6.72852	1.03911
606.762	25.3333	15.7931		606.971	6.66046	0.98514
607.263	24.8843	15.4371		607.478	6.48285	0.84429
607.779	25.3827	15.8323		607.986	6.89331	1.16979
608.284	24.8758	15.4303		608.498	6.33545	0.727398
608.886	25.3491	15.8056		609.011	6.92932	1.19835
609.302	24.8569	15.4153		609.689	6.74347	1.05097
609.809	25.4056	15.8504		610.026	6.9519	1.21626
610.311	24.8785	15.4325		610.53	6.50604	0.862682
610.81	25.4059	15.8507		611.04	6.55884	0.90455
611.325	24.9887	15.5198		611.541	6.61163	0.946418
611.832	25.2704	15.7432		612.043	6.31622	0.712152
612.345	25.105	15.612		612.549	6.97784	1.23683
612.857	25.2783	15.7495		613.055	6.21277	0.63011
613.362	25.058	15.5748		613.563	6.91315	1.18552
613.896	25.1526	15.6498		614.075	6.53809	0.888094
614.373	25.2621	15.7367		614.674	6.24481	0.655521
614.888	25.1984	15.6861		615.087	6.66199	0.98635
615.389	25.2994	15.7662		615.588	6.26251	0.669558
615.894	25.018	15.5431		616.087	6.90643	1.1802
616.405	25.3015	15.7679		616.594	6.18774	0.610265
616.912	25.1215	15.6251		617.106	6.83197	1.12115
617.419	25.4431	15.8802		617.617	6.38306	0.765152
617.92	24.9982	15.5273		618.119	6.58966	0.928993
618.428	25.4074	15.8519		618.618	6.6217	0.954405
618.934	24.9744	15.5085		619.126	6.29242	0.693275
619.435	25.4639	15.8966		619.689	6.92261	1.19303
619.937	24.9112	15.4584		620.134	6.15784	0.586548
620.441	25.5017	15.9267		620.635	6.83899	1.12672
620.954	24.9994	15.5283		621.144	6.30463	0.702955
621.46	25.5298	15.9489		621.651	6.68091	1.00135
621.966	25.0174	15.5426		622.156	6.41693	0.792015
622.474	25.3796	15.8298		622.666	6.17126	0.597196
622.981	25.1682	15.6621		623.173	6.81183	1.10518
623.481	25.3052	15.7708		623.68	6.10291	0.542986
623.982	25.1343	15.6353		624.182	6.87653	1.15648
624.487	25.199	15.6866		624.712	6.41449	0.790079
624.988	25.2271	15.7088		625.196	6.52832	0.880349
625.497	25.4129	15.8562		625.697	6.44714	0.815974
625.998	25.321	15.7834		626.203	6.32812	0.72159
626.503	25.2716	15.7442		626.718	6.63757	0.966989
627.015	25.1819	15.673		627.217	6.07452	0.520479
627.52	25.1212	15.6249		627.727	6.67236	0.994578
628.027	25.3082	15.7732		628.227	6.2146	0.631562
628.538	25.1904	15.6798		628.728	6.74866	1.05508
629.038	25.2948	15.7626		629.234	6.17767	0.602279
629.547	25.0668	15.5818		629.745	6.56097	0.906244
630.052	25.3391	15.7977		630.259	6.45752	0.824203
630.559	25.0027	15.531		630.764	6.25305	0.662055
631.066	25.4211	15.8628		631.277	6.73798	1.04661
631.579	24.8773	15.4315		631.79	6.08948	0.532337
632.091	25.5408	15.9576		632.292	6.71204	1.02604
632.596	24.8187	15.385		632.806	6.37329	0.757408
633.1	25.4724	15.9034		633.314	6.38306	0.765152
633.606	24.9329	15.4755		633.826	6.45782	0.824445
634.107	25.5029	15.9276		634.338	6.14136	0.573479
634.615	24.8792	15.433		634.84	6.58691	0.926815
635.122	25.491	15.9182		635.346	6.11694	0.554118
635.623	24.8764	15.4308		635.854	6.63605	0.965779
636.137	25.6174	16.0184		636.355	6.22833	0.642452
636.643	24.762	15.34		636.862	6.54419	0.892934
637.153	25.5463	15.962		637.367	6.55518	0.901646
637.662	24.9228	15.4676		637.873	6.08337	0.527497
638.168	25.3897	15.8378		638.385	6.75751	1.0621
638.67	24.9921	15.5225		638.892	6.16913	0.595502
639.184	25.3616	15.8156		639.399	6.44135	0.811376
639.691	25.0278	15.5508		639.908	6.31592	0.71191
640.201	25.524	15.9443		640.417	6.20026	0.620187
640.707	24.975	15.5089		640.919	6.57318	0.915925
641.215	25.4852	15.9136		641.423	5.96985	0.437469
641.722	24.9918	15.5223		641.93	6.62231	0.954889
642.222	25.4092	15.8533		642.432	6.15143	0.581466
642.735	25.0525	15.5704		642.946	6.4978	0.856148
643.247	25.2676	15.741		643.452	6.30859	0.706101
643.747	25.0647	15.5801		643.968	5.99762	0.459492
644.262	25.1035	15.6108		644.482	6.58813	0.927783
644.764	25.191	15.6803		644.986	6.03027	0.485387
645.269	25.0714	15.5854		645.487	6.43463	0.806052
645.779	25.3366	15.7957		645.993	6.20483	0.623818
646.284	25.0699	15.5842		646.5	6.16211	0.589936
646.785	25.2692	15.7422		647.008	6.3559	0.743613
647.296	24.9866	15.5181		647.509	6.05743	0.506926
647.809	25.267	15.7405		648.01	6.53595	0.886399
648.31	25.0726	15.5864		648.516	6.09497	0.536694
648.977	25.2478	15.7253		649.03	6.41357	0.789353
649.325	24.9988	15.5278		649.542	6.22833	0.642452
649.825	25.3262	15.7875		650.041	6.06506	0.512977
650.34	24.8367	15.3993		650.548	6.5741	0.916651
650.848	25.3699	15.8221		651.06	5.98938	0.452958
651.359	24.8441	15.4051		651.564	6.43585	0.80702
651.876	25.3699	15.8221		652.071	6.13464	0.568155
652.387	24.9054	15.4538		652.577	6.15509	0.58437
652.888	25.4758	15.9061		653.077	6.4151	0.790563
653.395	24.9359	15.478		653.578	5.88074	0.366802
653.954	25.5365	15.9542		654.088	6.65314	0.979332
654.408	24.9069	15.455		654.697	6.10046	0.54105
654.912	25.5594	15.9724		655.103	6.45874	0.825171
655.418	24.975	15.5089		655.611	6.15204	0.58195
655.925	25.4358	15.8744		656.118	6.13678	0.569849
656.434	24.96	15.4971		656.619	6.40289	0.780883
656.934	25.6	16.0046		657.128	5.85907	0.349619
657.434	24.9527	15.4913		657.637	6.5979	0.935528
657.941	25.6421	16.038		658.148	6.03729	0.490954
658.44	25.1529	15.65		658.65	6.34796	0.737321
658.979	25.4913	15.9184		659.15	6.20239	0.621882
659.454	24.9521	15.4908		659.731	5.84656	0.339697
659.959	25.5304	15.9494		660.169	6.61194	0.94666
660.469	25.0714	15.5854		660.674	5.85083	0.343085
660.974	25.4788	15.9085		661.175	6.35742	0.744823
661.481	25.1944	15.6829		661.68	6.24603	0.656489
661.982	25.3183	15.7812		662.189	6.13159	0.565735
662.488	25.2628	15.7372		662.697	6.45264	0.82033
662.999	25.5252	15.9453		663.203	5.93567	0.410364
663.513	25.2383	15.7178		663.715	6.58936	0.928751
664.012	25.4007	15.8465		664.214	6.04431	0.49652
664.512	25.2405	15.7195		664.748	6.44135	0.811376
665.017	25.3421	15.8001		665.228	6.20697	0.625512
665.527	25.2661	15.7398		665.733	6.01532	0.473529
666.028	25.3076	15.7727		666.244	6.42578	0.799034
666.536	25.3607	15.8148		666.758	5.89478	0.377934
667.047	25.2286	15.7101		667.266	6.2851	0.687466
667.551	25.405	15.8499		667.779	6.22437	0.639306
668.061	25.1343	15.6353		668.284	5.9552	0.425853
668.567	25.5042	15.9286		668.79	6.49841	0.856632
669.078	25.1328	15.6341		669.298	5.72357	0.242166
669.582	25.4306	15.8703		669.799	6.53168	0.883011
670.09	25.2374	15.7171		670.308	6.03577	0.489744
670.592	25.5176	15.9392		670.813	6.14532	0.576625
671.092	24.9628	15.4993		671.321	6.25244	0.661571
671.598	25.5481	15.9634		671.822	5.82794	0.324934
672.107	25.127	15.6295		672.331	6.50787	0.864134
672.613	25.5054	15.9296		672.839	5.99121	0.45441
673.127	25.2103	15.6955		673.346	6.40808	0.784997
673.627	25.6113	16.0135		673.854	6.073	0.519269
674.137	25.069	15.5835		674.359	6.08612	0.529675
674.646	25.5423	15.9588		674.868	6.5152	0.869943
675.154	25.0543	15.5719		675.374	5.85632	0.347441
675.654	25.6296	16.0281		675.878	6.48041	0.842353
676.159	25.1331	15.6343		676.383	6.04553	0.497488
676.671	25.6506	16.0448		676.884	6.07758	0.522899
677.177	25.0629	15.5786		677.384	6.32202	0.71675
677.678	25.7822	16.1491		677.885	5.80841	0.309445
678.185	25.1447	15.6435		678.392	6.48315	0.844532
678.692	25.7764	16.1445		678.902	5.91095	0.390761
679.202	25.1758	15.6682		679.416	6.27594	0.680206
679.709	25.5881	15.9951		679.916	6.15356	0.58316
680.215	25.1099	15.6159		680.417	5.97351	0.440373
680.717	25.6219	16.022		680.921	6.35071	0.739499
681.216	25.2219	15.7047		681.434	5.80475	0.306541
681.722	25.5789	15.9879		681.938	6.49628	0.854938
682.23	25.3479	15.8047		682.45	5.9726	0.439647
682.732	25.3275	15.7885		682.963	6.08887	0.531853
683.24	25.3278	15.7887		683.467	6.34918	0.738289
683.752	25.3809	15.8308		683.979	5.80719	0.308477
684.262	25.466	15.8983		684.494	6.36688	0.752325
684.77	25.2673	15.7408		684.995	5.94269	0.41593
685.278	25.5484	15.9637		685.495	6.01318	0.471835
685.783	25.1837	15.6745		686.001	6.24969	0.659393
686.285	25.4907	15.9179		686.513	5.72571	0.24386
686.785	25.1898	15.6793		687.018	6.47156	0.835335
687.295	25.4791	15.9087		687.525	5.91278	0.392213
687.795	25.1831	15.674		688.032	5.9906	0.453926
688.299	25.6091	16.0118		688.541	6.0434	0.495794
688.811	25.1767	15.6689		689.047	5.85876	0.349377
689.316	25.6268	16.0259		689.549	6.29913	0.698599
689.829	25.191	15.6803		690.058	5.83832	0.333162
690.333	25.6287	16.0273		690.573	6.18805	0.610507
690.845	25.2069	15.6929		691.077	6.08643	0.529917
691.36	25.7339	16.1108		691.587	5.79193	0.296377
691.874	25.0824	15.5941		692.088	6.33881	0.73006
692.378	25.6842	16.0714		692.588	5.68573	0.212157
692.888	25.1767	15.6689		693.089	6.13892	0.571543
693.389	25.6427	16.0385		693.602	5.98022	0.445698
694.034	25.1578	15.6539		694.11	5.92377	0.400926
694.403	25.6097	16.0123		694.766	6.41998	0.794435
694.911	25.0989	15.6072		695.135	5.77057	0.279436
695.42	25.6332	16.031		695.642	6.23718	0.649471
695.927	25.3125	15.7766		696.154	6.03729	0.490954
696.439	25.4697	15.9012		696.665	5.91827	0.396569
696.952	25.3967	15.8434		697.173	6.21704	0.633498
697.459	25.4254	15.8661		697.681	5.79559	0.299281
697.968	25.4825	15.9114		698.186	6.07117	0.517817
698.471	25.3128	15.7768		698.696	5.98907	0.452716
699.013	25.4871	15.915		699.205	5.77667	0.284276
699.501	25.2704	15.7432		699.766	6.20819	0.62648
700.005	25.5261	15.946		700.228	5.78156	0.288148
700.516	25.3232	15.7851		700.729	6.29364	0.694243
701.027	25.5228	15.9434		701.234	5.94299	0.416172
701.528	25.3061	15.7715		701.744	5.93445	0.409396
702.044	25.6799	16.068		702.251	6.04584	0.49773
702.552	25.2701	15.743		702.759	5.77179	0.280404
703.06	25.7385	16.1145		703.266	6.28143	0.684562
703.561	25.2521	15.7287		703.767	5.94055	0.414236
704.066	25.7452	16.1198		704.276	6.10687	0.546132
704.574	25.3445	15.802		704.798	6.25702	0.665201
705.082	25.5902	15.9968		705.283	5.76813	0.2775
705.591	25.3647	15.818		705.79	6.31439	0.7107
706.095	25.6073	16.0104		706.29	5.87341	0.360994
706.609	25.3918	15.8395		706.799	5.95306	0.424159
707.114	25.6671	16.0578		707.306	6.12061	0.557023
707.623	25.5469	15.9625		707.812	5.65155	0.185052
708.13	25.6088	16.0116		708.312	6.3092	0.706585
708.637	25.5774	15.9867		708.821	5.80597	0.307509
709.139	25.4861	15.9143		709.321	5.95245	0.423675
709.646	25.6711	16.061		709.829	6.0965	0.537904
710.154	25.3653	15.8185		710.337	5.66772	0.197878
710.668	25.7761	16.1442		710.837	6.25763	0.665685
711.174	25.3336	15.7933		711.345	5.80322	0.305331
711.677	25.8087	16.1701		711.847	6.15448	0.583886
712.189	25.4559	15.8904		712.353	5.96344	0.432387
712.692	25.8194	16.1786		712.86	5.74646	0.260317
713.202	25.5035	15.9281		713.368	6.4505	0.818636
713.716	25.863	16.2132		713.869	5.64056	0.176339
714.217	25.4947	15.9211		714.384	6.11145	0.549762
714.732	25.6906	16.0765		714.892	6.00647	0.46651
715.24	25.5994	16.0041		715.402	5.75684	0.268546
715.749	25.4684	15.9003		715.907	6.36078	0.747485
716.254	25.6384	16.0351		716.421	5.65552	0.188198
716.762	25.3464	15.8035		716.924	6.22589	0.640516
717.269	25.8136	16.174		717.431	5.80933	0.310171
717.778	25.2933	15.7614		717.937	5.88623	0.371158
718.286	25.8435	16.1977		718.45	6.09955	0.540324
718.797	25.1657	15.6602		718.961	5.67871	0.206591
719.3	25.7339	16.1108		719.469	6.0907	0.533306
719.814	25.2438	15.7222		719.977	6.0437	0.496036
720.318	25.7404	16.1159		720.477	5.72571	0.24386
720.826	25.3165	15.7798		720.978	6.18286	0.606393
721.334	25.8096	16.1708		721.494	5.7016	0.224742
721.841	25.3549	15.8102		722	6.1554	0.584612
722.349	25.6064	16.0097		722.509	5.97046	0.437953
722.857	25.4773	15.9073		723.009	5.72296	0.241682
723.364	25.5609	15.9736		723.524	6.15417	0.583644
723.875	25.6042	16.008		724.034	5.67627	0.204655
724.38	25.5908	15.9973		724.54	6.17737	0.602037
724.887	25.6598	16.052		725.05	5.86914	0.357606
725.392	25.4434	15.8804		725.557	5.67139	0.200782
725.896	25.672	16.0617		726.058	6.23413	0.647051
726.404	25.3641	15.8175		726.565	5.62775	0.166175
726.904	25.7043	16.0873		727.064	6.02081	0.477885
727.418	25.4156	15.8584		727.573	5.88623	0.371158
727.928	25.7062	16.0888		728.081	5.77972	0.286696
728.436	25.3366	15.7957		728.589	6.03943	0.492648
729.052	25.5847	15.9925		729.105	5.64758	0.181906
729.439	25.3452	15.8025		729.611	6.13007	0.564525
729.949	25.6903	16.0762		730.119	5.7074	0.22934
730.45	25.3351	15.7945		730.62	5.87555	0.362688
730.959	25.8362	16.1919		731.124	6.05957	0.50862
731.469	25.3595	15.8139		731.633	5.53986	0.0964758
731.975	25.7324	16.1096		732.134	6.05286	0.503296
732.483	25.4132	15.8565		732.642	5.85052	0.342843
732.998	25.7626	16.1336		733.142	5.94086	0.414478
733.503	25.5118	15.9346		733.651	5.98389	0.448602
734.069	25.784	16.1505		734.155	5.49866	0.0638043
734.513	25.5011	15.9262		734.66	5.96436	0.433113
735.029	25.6601	16.0523
735.53	25.5511	15.9659
736.034	25.5621	15.9746
736.543	25.687	16.0736
737.044	25.3906	15.8386
737.549	25.7391	16.1149
738.059	25.4776	15.9075
738.569	25.8301	16.1871
739.075	25.3928	15.8403
739.577	25.8484	16.2016
740.081	25.3888	15.8371
740.592	25.8783	16.2253
741.099	25.3891	15.8374
741.605	25.845	16.1989
742.106	25.6378	16.0346
742.615	25.8325	16.189
743.122	25.5142	15.9366
743.629	25.744	16.1188
744.138	25.6796	16.0677
744.638	25.7025	16.0859
745.155	25.668	16.0585
745.662	25.5298	15.9489
746.17	25.8148	16.175
746.672	25.5505	15.9654
747.173	25.8731	16.2212
747.678	25.4294	15.8693
748.186	25.8044	16.1667
748.7	25.4874	15.9153
749.201	25.8206	16.1796
749.706	25.4364	15.8749
750.216	25.8539	16.2059
750.717	25.4623	15.8954
751.225	25.8463	16.1999
751.732	25.6299	16.0283
752.238	25.9201	16.2584
752.749	25.5768	15.9862
753.256	25.817	16.1766
753.761	25.7098	16.0917
754.262	25.7553	16.1278
754.768	25.7263	16.1048
755.283	25.7321	16.1094
755.795	25.7986	16.1621
756.296	25.5524	15.9668
756.803	25.7822	16.1491
757.313	25.6689	16.0593
757.816	25.798	16.1616
758.325	25.5731	15.9833
758.825	26.0422	16.3553
759.33	25.5371	15.9547
759.839	26.0825	16.3872
760.34	25.4245	15.8654
760.848	25.9341	16.2696
761.36	25.657	16.0498
761.872	25.9467	16.2795
762.378	25.7062	16.0888
762.881	25.882	16.2282
763.392	25.7642	16.1348
763.9	26.0309	16.3463
764.41	25.6589	16.0513
764.92	25.9958	16.3185
765.422	25.7086	16.0907
765.927	25.8597	16.2105
766.435	25.7224	16.1016
766.943	25.8429	16.1972
767.452	25.7941	16.1585
767.953	25.7803	16.1476
768.465	26.0574	16.3674
769.126	25.9052	16.2466
769.466	25.9869	16.3115
769.982	25.5417	15.9584
770.487	26.0748	16.3811
771.001	25.6079	16.0109
771.503	25.9973	16.3197
772.012	25.5869	15.9942
772.518	26.0489	16.3606
773.028	25.7059	16.0886
773.534	26.2003	16.4806
774.103	25.5798	15.9886
774.545	26.1166	16.4143
775.051	25.7266	16.105
775.553	25.9744	16.3015
776.063	25.7565	16.1287
776.577	25.8585	16.2096
777.076	25.8194	16.1786
777.584	25.8627	16.213
778.094	25.8334	16.1897
778.605	25.741	16.1164
779.148	25.8932	16.2372
779.612	25.8084	16.1699
780.115	25.8542	16.2062
780.623	25.878	16.2251
781.123	25.8591	16.21
781.631	25.8054	16.1675
782.138	25.8212	16.18
782.646	25.7352	16.1118
783.154	26.0172	16.3354
783.661	25.7626	16.1336
784.168	25.9634	16.2928
784.669	25.5881	15.9951
785.185	26.0144	16.3332
785.685	25.6158	16.0172
786.19	26.0974	16.3991
786.7	25.6461	16.0411
787.206	26.1163	16.4141
787.717	25.6683	16.0588
788.231	26.1536	16.4436
788.731	25.6165	16.0176
789.232	26.1349	16.4288
789.746	25.6689	16.0593
790.246	26.0852	16.3894
790.756	25.7767	16.1447
791.262	26.0648	16.3732
791.772	25.8072	16.1689
792.278	25.9235	16.2611
792.779	25.9201	16.2584
793.285	26.0651	16.3734
793.797	25.7462	16.1205
794.3	26.0123	16.3315
794.813	25.8817	16.228
795.327	25.9805	16.3064
795.831	25.9079	16.2488
796.34	25.9155	16.2548
796.841	25.9323	16.2681
797.341	25.8859	16.2313
797.847	25.9152	16.2546
798.349	25.9055	16.2468
798.85	25.9952	16.318
799.36	25.7495	16.1232
799.874	26.0626	16.3715
800.375	25.7224	16.1016
800.889	26.1304	16.4252
801.389	25.683	16.0704
801.904	26.1569	16.4463
802.409	25.7254	16.104
802.912	26.087	16.3908
803.419	25.596	16.0014
803.927	26.0742	16.3807
804.436	25.5939	15.9997
804.942	26.1215	16.4182
805.449	25.5963	16.0017
805.95	26.1899	16.4724
806.451	25.7486	16.1224
806.957	26.0794	16.3848
807.458	25.9058	16.2471
807.97	25.9674	16.296
808.475	25.8679	16.2171
808.983	25.8615	16.212
809.487	25.9131	16.2529
810.002	25.8771	16.2243
810.503	25.9195	16.258
811.005	25.7495	16.1232
811.512	25.9964	16.319
812.014	25.6058	16.0092
812.519	26.008	16.3281
813.032	25.6763	16.0651
813.533	26.0028	16.324
814.152	25.7733	16.142
814.547	25.9546	16.2858
815.052	25.5557	15.9695
815.56	26.066	16.3741
816.065	25.5112	15.9342
816.577	26.0898	16.393
817.081	25.4898	15.9172
817.591	26.0638	16.3724
818.1	25.5566	15.9702
818.609	26.0571	16.3671
819.161	25.5673	15.9787
819.625	25.8896	16.2342
820.141	25.5695	15.9804
820.647	25.8545	16.2064
821.154	25.5542	15.9683
821.66	25.7809	16.1481
822.167	25.6747	16.0639
822.669	25.6308	16.029
823.178	25.7312	16.1086
823.685	25.6949	16.0798
824.191	25.7809	16.1481
824.7	25.7236	16.1026
825.206	25.6543	16.0477
825.715	25.5237	15.9441
826.222	25.7309	16.1084
826.732	25.5902	15.9968
827.232	25.6177	16.0186
827.737	25.4944	15.9208
828.246	25.7846	16.151
828.746	25.35	15.8064
829.247	25.8676	16.2168
829.755	25.246	15.7238
830.267	25.8978	16.2408
830.78	25.1724	15.6655
831.281	25.878	16.2251
831.793	25.2301	15.7113
832.293	25.8707	16.2192
832.794	25.3424	15.8003
833.3	25.8594	16.2103
833.81	25.2548	15.7309
834.311	25.8289	16.1861
834.818	25.351	15.8071
835.328	25.657	16.0498
835.83	25.4367	15.8751
836.34	25.5023	15.9271
836.84	25.5023	15.9271
837.34	25.484	15.9126
837.842	25.6259	16.0252
838.341	25.3351	15.7945
838.846	25.6036	16.0075
839.362	25.3	15.7667
839.872	25.5963	16.0017
840.374	25.1166	15.6212
840.88	25.7858	16.152
841.389	25.0674	15.5823
841.897	25.7178	16.098
842.405	25.0909	15.6009
842.911	25.6775	16.0661
843.42	25.0836	15.5951
843.922	25.7263	16.1048
844.433	25.0504	15.5687
844.935	25.7947	16.159
845.434	25.137	15.6374
845.935	25.5994	16.0041
846.451	25.0482	15.567
846.957	25.7001	16.084
847.459	25.2023	15.6892
847.972	25.4919	15.9189
848.471	25.1877	15.6776
848.981	25.4977	15.9235
849.483	25.072	15.5859
849.99	25.4803	15.9097
850.499	25.1492	15.6471
851.003	25.502	15.9269
851.502	25.2298	15.711
852.016	25.3522	15.8081
852.522	25.2664	15.7401
853.027	25.3577	15.8124
853.529	25.4407	15.8783
854.036	25.1724	15.6655
854.543	25.5457	15.9615
855.043	25.0516	15.5697
855.545	25.5887	15.9956
856.049	25.0211	15.5455
856.559	25.6647	16.0559
857.059	25.0375	15.5586
857.567	25.7318	16.1091
858.076	25.0339	15.5556
858.581	25.5801	15.9888
859.199	25.0845	15.5958
859.593	25.3064	15.7718
860.108	25.2835	15.7536
860.613	25.477	15.907
861.121	24.8746	15.4293
861.628	25.3918	15.8395
862.141	25.1624	15.6575
862.657	25.3738	15.8253
863.16	25.2945	15.7623
863.67	25.2011	15.6883
864.23	25.3268	15.788
864.683	25.1132	15.6186
865.193	25.3009	15.7674
865.7	25.174	15.6667
866.2	25.4117	15.8553
866.701	25.1227	15.6261
867.209	25.4324	15.8717
867.715	24.9835	15.5157
868.217	25.4736	15.9044
868.717	24.8642	15.4211
869.224	25.5103	15.9334
869.733	24.8459	15.4066
870.246	25.509	15.9325
870.747	24.9603	15.4973
871.263	25.4678	15.8998
871.765	25.0958	15.6048
872.269	25.4083	15.8526
872.778	25.1059	15.6128
873.287	25.3357	15.795
873.795	25.0693	15.5837
874.309	25.4193	15.8613
874.809	25.1379	15.6382

## Sheet: Kidney5
Saturation				Desaturation
Time since start (s)	Rat_1 Sensor 1 - H2 (MilliVolt)	post calibration		Time since start (s)	Rat_1 Sensor 1 - H2 (MilliVolt)	post calibration
0	6.45111	0.81912		0	29.5099	19.1052
0.515	6.22345	0.63858		0.51	29.4171	19.0317
1.016	6.12671	0.561863		1.01	29.4943	19.0929
1.525	6.32263	0.717234		1.513	29.5294	19.1207
2.031	6.27899	0.682626		2.021	29.1321	18.8056
2.544	6.22406	0.639064		2.528	29.7229	19.2741
3.049	6.43311	0.804842		3.037	29.2093	18.8668
3.556	6.05164	0.502328		3.538	29.6478	19.2146
4.063	6.27563	0.679964		4.04	29.2709	18.9157
4.575	6.36627	0.751841		4.545	29.6124	19.1865
5.082	6.19629	0.617041		5.053	29.1495	18.8194
5.588	6.51398	0.868975		5.559	29.4778	19.0798
6.087	6.37939	0.762248		6.073	29.1647	18.8315
6.588	6.34277	0.733207		6.574	29.1547	18.8235
7.094	6.43829	0.808956		7.083	29.0015	18.702
7.602	6.2674	0.67343		7.583	28.7985	18.5411
8.104	6.71448	1.02798		8.092	28.8705	18.5982
8.605	6.58234	0.923185		8.6	28.2718	18.1234
9.112	6.49811	0.85639		9.105	28.5559	18.3487
9.623	6.73279	1.0425		9.618	27.9007	17.8291
10.135	6.79199	1.08945		10.315	27.5858	17.5793
10.641	6.9046	1.17875		10.63	27.4719	17.4891
11.152	7.4411	1.6042		11.146	27.3053	17.3569
11.656	7.36633	1.54491		11.653	27.1216	17.2112
12.165	7.89734	1.96601		12.161	26.6531	16.8398
12.672	8.13873	2.15744		12.663	26.6354	16.8257
13.184	8.2962	2.28232		13.178	25.9512	16.2831
13.688	8.95325	2.80337		13.685	26.1337	16.4279
14.2	9.19495	2.99504		14.198	25.5356	15.9535
14.704	9.62921	3.33942		14.708	25.3506	15.8069
15.206	10.2463	3.82877		15.298	25.1157	15.6205
15.713	10.5136	4.04077		15.718	24.5029	15.1346
16.22	10.9042	4.35054		16.225	24.4904	15.1246
16.729	11.6281	4.92459		16.73	23.9322	14.682
17.234	11.5662	4.87547		17.233	23.7888	14.5682
17.748	12.4927	5.61021		17.739	23.5077	14.3454
18.259	12.7292	5.79777		18.24	22.984	13.9301
18.765	12.9572	5.97855		18.741	22.9477	13.9013
19.275	13.5532	6.4512		19.248	22.3566	13.4325
19.781	13.9456	6.76242		19.755	22.4161	13.4797
20.428	14.2154	6.97636		20.32	21.875	13.0506
20.8	14.7372	7.3902		20.773	21.5729	12.811
21.306	14.9023	7.52113		21.28	21.4413	12.7067
21.814	15.1611	7.72635		21.789	20.9991	12.356
22.323	15.6854	8.14213		22.293	21.1121	12.4456
22.837	15.7556	8.19779		22.801	20.448	11.919
23.337	16.3477	8.66729		23.31	20.4672	11.9342
23.844	16.409	8.71594		23.817	20.1343	11.6702
24.358	16.6556	8.91148		24.319	19.4565	11.1327
24.869	17.16	9.31153		24.834	19.6631	11.2965
25.432	17.3584	9.46883		25.341	18.9847	10.7585
25.874	17.4359	9.5303		25.851	19.1336	10.8766
26.39	17.901	9.89913		26.351	18.7805	10.5966
26.901	17.7838	9.8062		26.852	18.4549	10.3384
27.417	18.3344	10.2428		27.357	18.3505	10.2556
27.925	18.4592	10.3418		27.864	17.8656	9.87106
28.433	18.5495	10.4134		28.371	18.1012	10.0579
28.939	19.0182	10.7851		28.88	17.5598	9.62856
29.448	18.912	10.7009		29.389	17.5757	9.64114
29.953	18.9908	10.7633		29.896	17.146	9.30039
30.462	19.8471	11.4424		30.404	16.9897	9.17648
30.969	19.4891	11.1586		30.915	16.9965	9.18181
31.48	19.8691	11.4599		31.42	16.4841	8.77547
31.986	20.0345	11.591		31.929	16.3644	8.6806
32.498	19.9252	11.5044		32.429	16.1432	8.50515
33.012	20.5875	12.0296		32.936	16.004	8.39479
33.513	20.3891	11.8722		33.446	16.0144	8.40302
34.028	20.574	12.0189		33.946	15.5966	8.0717
34.531	20.795	12.1941		34.446	15.5521	8.03637
35.041	20.7053	12.123		34.952	15.2924	7.83042
35.547	21.1273	12.4577		35.46	15.2081	7.76362
36.056	20.6281	12.0617		35.967	15.0766	7.65932
36.558	21.6357	12.8609		36.475	14.6628	7.33115
37.071	21.4767	12.7348		36.98	14.9744	7.57824
37.572	21.4072	12.6796		37.489	14.3832	7.10947
38.08	21.922	13.0879		37.996	14.5786	7.26436
38.592	21.7303	12.9359		38.505	14.1492	6.92385
39.103	21.9391	13.1014		39.012	14.079	6.86818
39.605	22.1869	13.2979		39.515	14.1693	6.93982
40.104	22.0163	13.1626		40.023	13.7469	6.60488
40.61	22.4213	13.4838		40.524	13.6948	6.56349
41.122	22.4109	13.4756		41.03	13.6453	6.52429
41.621	22.5238	13.5651		41.538	13.3188	6.26533
42.127	22.6794	13.6885		42.04	13.6121	6.49791
42.637	22.5238	13.5651		42.545	13.017	6.02599
43.142	22.9507	13.9037		43.052	13.2104	6.17942
43.65	22.821	13.8008		43.554	12.9514	5.97395
44.157	23.103	14.0244		44.06	12.6926	5.76873
44.658	23.111	14.0307		44.567	13.0688	6.06713
45.168	23.2858	14.1694		45.069	12.5534	5.65837
45.682	23.3771	14.2418		45.577	12.7191	5.78978
46.188	23.3484	14.219		46.084	12.3511	5.49792
46.699	23.6435	14.453		46.586	12.3862	5.52575
47.206	23.5742	14.3981		47.089	12.4579	5.58262
47.715	23.7436	14.5324		47.603	12.1045	5.30237
48.215	23.9774	14.7178		48.109	12.3108	5.46597
48.721	23.8132	14.5876		48.614	11.9083	5.14676
49.229	24.1498	14.8545		49.115	11.9992	5.21888
49.735	24.1855	14.8829		49.632	11.9608	5.18839
50.234	24.1998	14.8942		50.138	11.5393	4.85417
50.737	24.3921	15.0467		50.65	11.7944	5.05649
51.247	24.2679	14.9482		51.165	11.5363	4.85175
51.747	24.6033	15.2142		51.667	11.3245	4.68379
52.252	24.2245	14.9138		52.183	11.6565	4.9471
52.76	24.7412	15.3236		52.692	11.2781	4.64701
53.265	24.7202	15.3069		53.193	11.506	4.82779
53.78	24.7769	15.3519		53.695	11.1536	4.54827
54.281	24.6756	15.2715		54.195	11.0883	4.49648
54.795	24.8251	15.3901		54.702	11.3739	4.723
55.3	25.1236	15.6268		55.369	11.1038	4.50882
55.809	24.8099	15.378		55.714	11.1804	4.56956
56.321	25.0974	15.606		56.227	11.0843	4.49333
56.822	25.1285	15.6307		56.729	10.719	4.20364
57.33	25	15.5288		57.241	10.9885	4.41734
57.841	25.4337	15.8727		57.742	10.6802	4.17291
58.353	25.1337	15.6348		58.248	10.6696	4.16444
58.853	25.4315	15.871		58.756	10.7098	4.19638
59.368	25.3439	15.8015		59.261	10.4456	3.9868
59.875	25.3961	15.8429		59.77	10.8856	4.33578
60.489	25.585	15.9927		60.366	10.5258	4.05045
60.877	25.3931	15.8405		60.786	10.4617	3.99963
61.384	25.7712	16.1403		61.287	10.3973	3.94856
61.885	25.5411	15.9579		61.789	10.3229	3.88951
62.4	25.8154	16.1754		62.302	10.498	4.02843
62.902	25.8063	16.1682		62.809	10.1663	3.76536
63.401	25.9372	16.272		63.32	10.3979	3.94905
63.906	26.0919	16.3947		63.826	10.2866	3.86071
64.42	25.8664	16.2159		64.335	9.95056	3.59426
64.932	26.1539	16.4438		64.839	10.1779	3.77456
65.478	25.9073	16.2483		65.385	9.99146	3.62669
65.948	26.1267	16.4223		65.855	9.95636	3.59886
66.463	26.1972	16.4782		66.368	10.058	3.67945
66.97	26.0779	16.3836		66.88	9.77783	3.45728
67.48	26.2589	16.5271		67.388	9.97192	3.6112
67.985	26.3226	16.5777		67.896	9.86237	3.52432
68.494	26.5735	16.7766		68.396	9.77203	3.45268
69.002	26.2714	16.537		68.902	9.87183	3.53182
69.511	26.6028	16.7998		69.414	9.54742	3.27456
70.017	26.582	16.7834		69.916	9.87793	3.53666
70.529	26.5948	16.7935		70.43	9.65576	3.36048
71.034	26.734	16.9039		70.929	9.43939	3.18889
71.534	26.5128	16.7284		71.433	9.71741	3.40936
72.044	26.8527	16.998		71.942	9.32404	3.09741
72.544	26.633	16.8238		72.449	9.70703	3.40114
73.047	26.9647	17.0869		72.952	9.40125	3.15864
73.549	26.7407	16.9092		73.46	9.375	3.13783
74.061	27.0093	17.1222		73.973	9.65271	3.35806
74.573	26.8134	16.9668		74.479	9.31183	3.08773
75.078	26.9293	17.0588		74.982	9.60327	3.31885
75.592	26.9394	17.0668		75.489	9.2749	3.05845
76.107	26.8314	16.9811		75.989	9.30359	3.0812
76.619	27.2015	17.2747		76.497	9.46259	3.20728
77.12	26.8845	17.0232		77.011	9.18762	2.98923
77.62	27.2177	17.2875		77.523	9.32861	3.10104
78.121	27.1567	17.2391		78.029	9.31122	3.08725
78.634	27.1759	17.2543		78.536	8.9859	2.82926
79.14	27.2119	17.2829		79.037	9.4635	3.20801
79.643	27.2018	17.2749		79.543	8.94257	2.7949
80.152	27.2192	17.2887		80.051	9.27216	3.05627
80.657	27.0837	17.1812		80.553	9.06494	2.89194
81.159	27.46	17.4796		81.053	8.85193	2.72302
81.665	27.2198	17.2892		81.554	9.30573	3.08289
82.167	27.5272	17.5329		82.068	8.81348	2.69253
82.667	27.2885	17.3436		82.574	9.14398	2.95462
83.168	27.5427	17.5452		83.087	9.0863	2.90888
83.674	27.3618	17.4017		83.593	8.78632	2.67099
84.186	27.5427	17.5452		84.098	9.10126	2.92074
84.697	27.403	17.4344		84.599	8.78693	2.67147
85.205	27.4646	17.4833		85.101	8.91296	2.77142
85.716	27.6389	17.6215		85.615	8.96484	2.81256
86.222	27.457	17.4772		86.121	8.71399	2.61363
86.731	27.919	17.8436		86.624	9.18732	2.98899
87.234	27.6093	17.598		87.132	8.75641	2.64727
87.744	27.7515	17.7108		87.637	8.526	2.46455
88.25	27.5067	17.5167		88.146	8.96393	2.81184
88.76	27.7853	17.7376		88.652	8.62823	2.54563
89.268	27.8323	17.7749		89.162	9.02954	2.86387
89.777	27.7225	17.6878		89.671	8.63251	2.54901
90.278	27.7789	17.7325		90.177	8.39478	2.36049
90.782	27.6129	17.6009		90.687	8.89282	2.75545
91.295	27.8769	17.8102		91.193	8.46008	2.41228
91.798	27.6022	17.5924		91.694	8.66455	2.57443
92.31	28.0679	17.9617		92.201	8.58521	2.5115
92.809	27.6639	17.6413		92.713	8.26996	2.26151
93.313	27.8726	17.8068		93.226	8.83087	2.70632
93.822	27.8101	17.7572		93.726	8.51593	2.45657
94.328	27.9251	17.8485		94.227	8.43658	2.39364
94.838	27.825	17.7691		94.739	8.67828	2.58532
95.339	27.7411	17.7025		95.407	8.35571	2.32951
95.845	28.0515	17.9487		95.749	8.70087	2.60322
96.356	27.8036	17.7521		96.255	8.37006	2.34089
96.869	28.0121	17.9174		96.756	8.20953	2.21359
97.371	27.7075	17.6759		97.257	8.63281	2.54926
97.876	28.0548	17.9513		97.761	8.10455	2.13034
98.384	27.7771	17.7311		98.265	8.52722	2.46552
98.9	28.1427	18.021		98.77	8.26904	2.26078
99.406	27.9382	17.8589		99.278	8.10852	2.13348
99.918	27.916	17.8412		99.786	8.59741	2.52118
100.49	28.0673	17.9612		100.407	8.20587	2.21068
100.923	27.9688	17.8831		100.787	8.40424	2.36799
101.434	28.2236	18.0851		101.293	8.33618	2.31402
101.938	27.9608	17.8768		101.805	7.99103	2.04031
102.447	28.2916	18.1391		102.308	8.28613	2.27433
102.949	27.9199	17.8443		102.809	8.08014	2.11097
103.454	28.3527	18.1875		103.32	8.00903	2.05459
103.965	28.0164	17.9208		103.821	8.52875	2.46673
104.469	28.306	18.1505		104.328	7.96326	2.01828
104.982	28.0811	17.9721		104.834	8.1665	2.17946
105.53	28.0878	17.9775		105.426	8.41156	2.3738
105.999	28.2001	18.0665		105.852	7.92877	1.99094
106.51	28.0161	17.9206		106.353	8.3844	2.35226
107.016	28.3374	18.1754		106.867	8.13995	2.15841
107.53	28.0435	17.9424		107.372	7.8183	1.90333
108.042	28.5016	18.3056		107.881	8.38135	2.34984
108.555	28.0896	17.9789		108.383	7.91534	1.98029
109.063	28.4583	18.2713		108.889	7.97333	2.02627
109.574	28.1885	18.0573		109.398	8.19519	2.20221
110.08	28.4753	18.2848		109.898	7.88391	1.95536
110.589	28.2526	18.1081		110.436	7.9187	1.98295
111.102	28.2806	18.1304		110.904	8.13324	2.15308
111.604	28.3987	18.2241		111.413	7.8537	1.9314
112.112	28.2297	18.09		111.917	8.04413	2.08242
112.612	28.6395	18.415		112.43	8.00262	2.0495
113.122	28.219	18.0815		112.942	7.84424	1.9239
113.628	28.5861	18.3727		113.448	8.16925	2.18164
114.135	28.2898	18.1377		113.962	8.00079	2.04805
114.636	28.6157	18.3961		114.467	7.94434	2.00328
115.143	28.4479	18.263		114.975	8.12775	2.14873
115.652	28.6685	18.438		115.483	7.70874	1.81645
116.159	28.4756	18.285		115.994	8.11829	2.14123
116.67	28.7329	18.4891		116.504	7.82227	1.90648
117.17	28.4018	18.2265		117.006	7.84851	1.92729
117.683	28.5852	18.3719		117.515	8.07831	2.10952
118.19	28.6511	18.4242		118.022	7.84424	1.9239
118.699	28.6536	18.4261		118.539	7.85889	1.93552
119.205	28.6163	18.3966		119.043	8.1488	2.16543
119.715	28.5043	18.3078		119.556	7.69684	1.80701
120.221	28.7881	18.5329		120.068	8.07098	2.10371
120.722	28.5397	18.3359		120.577	7.93945	1.99941
121.229	28.8779	18.604		121.084	7.62756	1.75207
121.734	28.5593	18.3514		121.585	8.15186	2.16785
122.244	28.9233	18.6401		122.093	7.76611	1.86195
122.75	28.6084	18.3903		122.6	7.74597	1.84597
123.258	28.9792	18.6844		123.101	8.0014	2.04854
123.76	28.6676	18.4373		123.602	7.56104	1.69931
124.259	29.0155	18.7132		124.116	7.91046	1.97642
124.766	28.7772	18.5242		124.62	7.98126	2.03256
125.281	28.9398	18.6531		125.129	7.63123	1.75498
125.795	28.9282	18.644		125.631	8.02216	2.06499
126.296	29.0131	18.7112		126.13	7.71088	1.81814
126.811	28.9557	18.6657		126.631	7.58972	1.72206
127.31	28.92	18.6374		127.132	8.07587	2.10759
127.823	29.0945	18.7758		127.633	7.66052	1.77821
128.329	28.8242	18.5614		128.145	7.79846	1.8876
128.841	29.1873	18.8494		128.646	7.83295	1.91495
129.353	28.8101	18.5503		129.148	7.69379	1.80459
129.861	29.1971	18.8572		129.654	7.89062	1.96069
130.37	28.9145	18.6331		130.163	7.65076	1.77047
130.875	29.296	18.9356		130.668	7.49878	1.64994
131.386	29.0356	18.7291		131.177	7.90466	1.97182
131.887	29.3399	18.9704		131.678	7.54883	1.68963
132.394	29.0018	18.7023		132.18	7.79266	1.883
132.9	29.1943	18.855		132.687	7.82288	1.90696
133.401	29.0799	18.7642		133.196	7.52533	1.671
133.903	29.0991	18.7795		133.699	7.86713	1.94205
134.408	29.3582	18.9849		134.208	7.89398	1.96335
134.916	28.8614	18.591		134.715	7.43652	1.60057
135.547	29.1696	18.8354		135.225	7.89978	1.96795
135.933	29.1693	18.8351		135.731	7.69653	1.80677
136.438	29.5087	19.1043		136.244	7.46155	1.62042
136.948	29.043	18.7349		136.755	7.92267	1.9861
137.453	29.2838	18.9259		137.255	7.55554	1.69496
137.956	29.1205	18.7964		137.755	7.64069	1.76248
138.463	29.4449	19.0537		138.264	7.88727	1.95802
138.968	29.1577	18.8259		138.772	7.51709	1.66446
139.484	29.3018	18.9402		139.277	7.71515	1.82153
139.996	29.3268	18.96		139.789	7.76001	1.85711
140.57	29.032	18.7262		140.459	7.42828	1.59404
141.009	29.4553	19.0619		140.803	7.75024	1.84936
141.516	29.2285	18.8821		141.312	7.53754	1.68068
142.027	29.5016	19.0987		141.817	7.4585	1.618
142.531	29.2352	18.8874		142.319	7.76215	1.8588
143.041	29.5871	19.1665		142.818	7.4646	1.62284
143.547	29.1199	18.7959		143.325	7.52838	1.67342
144.059	29.5844	19.1643		143.834	7.64496	1.76587
144.563	29.2654	18.9114		144.334	7.37579	1.55241
145.072	29.5755	19.1573		144.849	7.70294	1.81185
145.603	29.2014	18.8606		145.458	7.58728	1.72013
146.08	29.6176	19.1907		145.866	7.38129	1.55677
146.592	29.4284	19.0406		146.369	7.71088	1.81814
147.105	29.4412	19.0508		146.885	7.40143	1.57274
147.612	29.6088	19.1836		147.389	7.39807	1.57008
148.12	29.4632	19.0682		147.897	7.59186	1.72376
148.625	29.715	19.2679		148.404	7.37793	1.55411
149.128	29.3887	19.0091		148.914	7.43225	1.59719
149.639	29.6899	19.248		149.418	7.67181	1.78716
150.152	29.4479	19.0561		149.932	7.30408	1.49554
150.656	29.733	19.2821		150.486	7.53479	1.6785
151.16	29.5398	19.1289		150.947	7.58911	1.72158
151.672	29.7214	19.2729		151.452	7.30103	1.49312
152.182	29.5218	19.1147		151.958	7.54211	1.68431
152.683	29.7513	19.2967		152.459	7.43256	1.59743
153.19	29.4766	19.0788		152.967	7.36053	1.54031
153.697	29.8157	19.3477		153.473	7.66937	1.78523
154.203	29.606	19.1815		153.975	7.21405	1.42415
154.713	29.6844	19.2437		154.475	7.59125	1.72327
155.213	29.6445	19.212		154.982	7.46185	1.62066
155.714	29.6198	19.1923		155.5	7.23145	1.43794
156.215	29.6228	19.1948		155.991	7.61597	1.74288
156.718	29.6097	19.1844		156.492	7.35443	1.53547
157.22	29.7485	19.2945		157.009	7.14203	1.36703
157.729	29.6704	19.2325		157.513	7.52869	1.67366
158.236	29.9387	19.4452		158.022	7.33337	1.51877
158.749	29.6512	19.2173		158.528	7.28821	1.48296
159.26	29.9826	19.4801		159.04	7.63702	1.75957
159.766	29.7122	19.2657		159.546	7.24915	1.45198
160.275	30.0928	19.5675		160.054	7.35413	1.53523
160.783	29.7208	19.2725		160.554	7.59613	1.72715
161.29	30.1743	19.6321		161.054	7.15302	1.37575
161.792	29.7812	19.3204		161.56	7.51923	1.66616
162.307	29.8492	19.3743		162.071	7.29248	1.48634
162.814	29.9365	19.4436		162.575	7.17285	1.39148
163.322	29.921	19.4312		163.088	7.57507	1.71045
163.831	29.8972	19.4123		163.602	7.19238	1.40696
164.339	29.9857	19.4825		164.108	7.2049	1.41689
164.841	29.8126	19.3453		164.616	7.4231	1.58993
165.346	29.9265	19.4356		165.12	7.07184	1.31137
165.855	29.9149	19.4264		165.63	7.4472	1.60904
166.36	29.8267	19.3564		166.13	7.27966	1.47618
166.872	30.0058	19.4985		166.638	7.0816	1.31911
167.378	29.8135	19.346		167.146	7.46887	1.62623
167.884	29.9033	19.4172		167.646	7.12463	1.35324
168.384	29.7507	19.2962		168.152	7.17499	1.39317
168.9	29.9118	19.424		168.656	7.48322	1.6376
169.402	29.6021	19.1783		169.163	7.12067	1.35009
169.905	29.9823	19.4799		169.667	7.42188	1.58896
170.417	29.7336	19.2826		170.181	7.30652	1.49748
170.922	29.9603	19.4624		170.685	7.06696	1.3075
171.437	29.7446	19.2913		171.193	7.40082	1.57226
171.947	29.9533	19.4569		171.698	7.17316	1.39172
172.454	29.7824	19.3213		172.203	7.11914	1.34888
172.964	29.834	19.3622		172.708	7.46796	1.6255
173.47	29.9036	19.4174		173.224	7.09503	1.32976
173.982	29.7733	19.3141		173.73	7.099	1.33291
174.495	30.0076	19.4999		174.232	7.45209	1.61292
175	29.6295	19.2001		174.739	7.08313	1.32033
175.574	30.1215	19.5902		175.248	7.27844	1.47521
176.024	29.6826	19.2422		175.76	7.29279	1.48659
176.526	30.0003	19.4941		176.261	7.00745	1.26031
177.032	29.7849	19.3233		176.771	7.38068	1.55629
177.541	29.9844	19.4816		177.271	7.16553	1.38567
178.049	29.7867	19.3247		177.772	7.04712	1.29177
178.561	30.0671	19.5471		178.277	7.48596	1.63978
179.072	29.837	19.3647		178.789	7.02209	1.27192
179.573	29.986	19.4828		179.302	7.09534	1.33001
180.08	29.8511	19.3758		179.808	7.35626	1.53692
180.608	29.9097	19.4223		180.317	7.04315	1.28862
181.089	29.8657	19.3874		180.818	7.2998	1.49215
181.596	29.9564	19.4593		181.334	7.3703	1.54806
182.107	29.9588	19.4612		181.834	7.00043	1.25474
182.618	29.7345	19.2833		182.342	7.41638	1.5846
183.123	30.1743	19.6321		182.849	7.1637	1.38422
183.634	29.8929	19.4089		183.35	7.00684	1.25982
184.136	30.1141	19.5844		183.863	7.45026	1.61146
184.641	29.9698	19.4699		184.371	7.06818	1.30847
185.152	30.1334	19.5997		184.879	7.0578	1.30024
185.666	29.8917	19.408		185.517	7.26501	1.46456
186.167	30.0644	19.545		185.897	6.9458	1.21142
186.674	29.9545	19.4578		186.398	7.18658	1.40237
187.184	30.025	19.5137		186.903	7.35596	1.53668
187.696	30.0436	19.5285		187.412	7.00714	1.26006
188.203	30.0644	19.545		187.917	7.17743	1.39511
188.713	30.0177	19.5079		188.42	7.28607	1.48126
189.213	29.8438	19.37		188.927	6.94183	1.20827
189.722	30.238	19.6827		189.436	7.30347	1.49506
190.228	29.931	19.4392		189.944	7.17651	1.39438
190.728	30.2017	19.6539		190.517	6.97113	1.23151
191.235	29.9237	19.4334		190.963	7.48535	1.6393
191.737	30.1788	19.6357		191.473	6.99249	1.24845
192.244	30.0687	19.5483		191.975	7.09076	1.32638
192.76	30.1123	19.583		192.474	7.29492	1.48828
193.261	30.0735	19.5522		192.975	6.90277	1.1773
193.769	30.2173	19.6662		193.48	7.36267	1.54201
194.275	30.2118	19.6618		193.994	7.01508	1.26636
194.776	30.1382	19.6035		194.506	6.86829	1.14995
195.281	30.2365	19.6815		195.013	7.30896	1.49941
195.797	30.079	19.5566		195.539	6.96411	1.22594
196.312	30.4288	19.8339		196.02	6.91833	1.18964
196.814	30.09	19.5653		196.526	7.37976	1.55556
197.323	30.2838	19.719		197.039	6.76697	1.0696
197.823	30.1413	19.6059		197.554	7.23206	1.43843
198.329	30.2966	19.7291		198.062	7.19604	1.40987
198.839	30.1349	19.6009		198.57	6.64612	0.973765
199.344	30.3876	19.8012		199.076	7.22076	1.42947
199.852	30.1831	19.6391		199.576	6.86462	1.14705
200.358	30.1855	19.641		200.083	6.90033	1.17536
200.87	30.1297	19.5967		200.585	7.30225	1.49409
201.378	30.2356	19.6807		201.086	6.7514	1.05726
201.888	30.3186	19.7466		201.589	6.9577	1.22086
202.4	30.0739	19.5525		202.091	7.16461	1.38494
202.906	30.3088	19.7388		202.603	6.72333	1.03499
203.415	29.9872	19.4837		203.115	7.1817	1.39849
203.917	30.303	19.7342		203.62	7.00195	1.25595
204.425	30.0922	19.567		204.132	6.71234	1.02628
204.931	30.3665	19.7845		204.639	7.21802	1.42729
205.436	30.0412	19.5266		205.146	6.82617	1.11655
205.946	30.2237	19.6713		205.647	6.76514	1.06815
206.447	30.2094	19.6599		206.148	7.09229	1.32759
206.962	30.1736	19.6316		206.654	6.74988	1.05605
207.462	30.174	19.6318		207.166	7.01447	1.26587
207.964	30.3598	19.7792		207.678	6.94519	1.21094
208.479	30.2875	19.7219		208.186	6.78619	1.08485
208.978	30.184	19.6398		208.693	7.19238	1.40696
209.485	30.545	19.9261		209.193	6.82709	1.11728
209.993	30.0006	19.4944		209.708	6.8161	1.10857
210.494	30.4227	19.8291		210.214	7.18475	1.40091
211.003	30.1517	19.6142		210.726	6.91742	1.18891
211.503	30.3738	19.7904		211.232	6.8045	1.09937
212.012	30.22	19.6684		211.739	7.21924	1.42826
212.526	30.3671	19.785		212.246	6.72089	1.03306
213.026	30.2798	19.7158		212.757	6.92535	1.19521
213.526	30.1865	19.6418		213.271	6.91925	1.19037
214.033	30.3046	19.7354		213.78	6.70563	1.02096
214.541	30.1807	19.6372		214.28	7.10144	1.33485
215.047	30.3183	19.7463		214.787	6.76544	1.06839
215.691	30.1813	19.6376		215.294	6.69861	1.01539
216.062	30.47	19.8666		215.804	7.2049	1.41689
216.575	30.1886	19.6435		216.308	6.65771	0.982962
217.08	30.5905	19.9622		216.81	7.09229	1.32759
217.58	30.2188	19.6674		217.32	7.07153	1.31113
218.087	30.4544	19.8542		217.823	6.59424	0.932624
218.595	30.1712	19.6297		218.334	7.17407	1.39244
219.11	30.3506	19.772		218.834	6.75537	1.06041
219.618	30.4294	19.8344		219.335	6.763	1.06646
220.128	30.3003	19.732		219.849	7.10358	1.33654
220.71	30.4694	19.8661		220.358	6.73126	1.04129
221.144	30.2612	19.7011		220.867	6.78345	1.08267
221.644	30.4001	19.8112		221.384	7.00287	1.25668
222.15	30.2014	19.6536		221.887	6.59302	0.931655
222.658	30.4865	19.8797		222.397	6.99982	1.25426
223.166	30.1517	19.6142		222.902	6.9043	1.17851
223.673	30.4825	19.8765		223.413	6.62659	0.958277
224.174	30.1279	19.5953		223.915	6.90613	1.17996
224.683	30.4315	19.8361		224.42	6.90002	1.17512
225.189	30.1721	19.6304		224.928	6.5802	0.921491
225.699	30.4791	19.8739		225.595	7.0462	1.29104
226.212	30.347	19.7691		225.93	6.61163	0.946418
226.713	30.3711	19.7882		226.436	6.82312	1.11413
227.221	30.6009	19.9704		226.942	6.94702	1.21239
227.73	30.1413	19.6059		227.442	6.65985	0.984656
228.235	30.6018	19.9711		227.948	7.20703	1.41858
228.749	30.3091	19.7391		228.449	6.68549	1.00498
229.259	30.5875	19.9598		228.959	6.6861	1.00547
229.76	30.3647	19.7831		229.465	7.01538	1.2666
230.259	30.6573	20.0152		229.979	6.45233	0.820088
230.761	30.1654	19.6251		230.552	6.61194	0.94666
231.275	30.5823	19.9557		230.994	6.8454	1.1318
231.776	30.2246	19.672		231.496	6.49567	0.854454
232.281	30.6241	19.9888		232.006	6.96869	1.22957
232.79	30.2554	19.6965		232.511	6.84143	1.12865
233.297	30.5457	19.9266		233.021	6.49323	0.852518
233.808	30.2612	19.7011		233.529	7.09503	1.32976
234.308	30.4196	19.8267		234.037	6.5979	0.935528
234.814	30.372	19.7889		234.544	6.57654	0.918587
235.315	30.2579	19.6984		235.053	6.87225	1.1531
235.823	30.5621	19.9397		235.567	6.62354	0.955857
236.328	30.1624	19.6226		236.054	6.6861	1.00547
236.837	30.4364	19.84		236.562	6.83105	1.12042
237.338	30.1956	19.649		237.07	6.3797	0.76249
237.852	30.6	19.9697		237.575	7.03613	1.28306
238.363	30.0555	19.5379		238.086	6.36688	0.752325
238.868	30.6296	19.9932		238.59	6.62567	0.957551
239.369	29.957	19.4598		239.099	6.96594	1.22739
239.884	30.4819	19.876		239.601	6.45844	0.824929
240.384	30.0436	19.5285		240.106	6.71906	1.03161
240.884	30.4645	19.8622		240.615	6.85608	1.14027
241.391	30.1932	19.6471		241.121	6.37878	0.761764
241.903	30.3333	19.7582		241.634	6.79871	1.09477
242.418	30.2478	19.6904		242.139	6.8045	1.09937
242.923	30.0284	19.5164		242.646	6.33789	0.729334
243.433	30.4599	19.8586		243.152	7.00714	1.26006
243.935	30.0519	19.535		243.656	6.50848	0.864618
244.439	30.4208	19.8276		244.163	6.67816	0.999177
244.946	30.0391	19.5249		244.667	6.85486	1.1393
245.453	30.3952	19.8073		245.18	6.47064	0.834609
245.955	30.0027	19.4961		245.694	6.86279	1.14559
246.455	30.4495	19.8504		246.199	6.70868	1.02338
246.965	29.9219	19.4319		246.708	6.46088	0.826865
247.464	30.354	19.7746		247.208	6.922	1.19254
247.969	30.0128	19.5041		247.708	6.61682	0.950532
248.478	30.321	19.7485		248.209	6.34979	0.738773
248.984	29.8663	19.3879		248.712	6.94092	1.20755
249.486	30.3317	19.757		249.218	6.61743	0.951016
249.997	30.1627	19.6229		249.73	6.51154	0.867039
250.503	30.0555	19.5379		250.239	6.87897	1.15842
251.012	30.3006	19.7323		250.74	6.40381	0.781609
251.513	29.9551	19.4583		251.256	6.68518	1.00474
252.016	30.3943	19.8066		251.762	6.67236	0.994578
252.519	30.0293	19.5171		252.271	6.37512	0.75886
253.026	30.332	19.7572		252.773	6.78253	1.08194
253.533	29.9576	19.4603		253.278	6.46027	0.826381
254.041	30.3918	19.8046		253.788	6.50787	0.864134
254.557	30.004	19.497		254.293	6.76178	1.06549
255.065	30.3247	19.7514		254.804	6.51093	0.866555
255.733	30.1321	19.5987		255.311	6.72852	1.03911
256.088	30.4114	19.8201		255.821	6.92963	1.19859
256.593	29.9417	19.4477		256.326	6.31714	0.712878
257.108	30.2362	19.6812		256.836	6.67542	0.996998
257.618	29.95	19.4542		257.342	6.66565	0.989254
258.12	30.1776	19.6347		257.85	6.34277	0.733207
258.635	29.9615	19.4634		258.366	6.87164	1.15261
259.142	30.1086	19.58		258.872	6.47095	0.834851
259.65	30.0302	19.5179		259.379	6.53564	0.886157
260.158	29.9759	19.4748		259.887	6.77979	1.07977
260.716	30.2237	19.6713		260.397	6.36841	0.753535
261.167	30.0183	19.5084		260.903	6.50665	0.863166
261.667	30.2072	19.6582		261.416	6.79596	1.09259
262.172	29.9487	19.4532		261.919	6.40381	0.781609
262.681	30.1895	19.6442		262.429	6.57227	0.915199
263.19	29.9649	19.4661		262.936	6.72546	1.03669
263.69	30.1514	19.6139		263.444	6.30157	0.700535
264.199	29.9127	19.4247		263.959	6.83167	1.12091
264.699	30.267	19.7057		264.465	6.37573	0.759344
265.205	30.004	19.497		264.968	6.34033	0.73127
265.725	30.4242	19.8303		265.562	6.84814	1.13398
266.218	30.1129	19.5834		265.977	6.29974	0.699083
266.722	30.3467	19.7688		266.49	6.49384	0.853002
267.23	30.2094	19.6599		266.999	6.76392	1.06718
267.736	30.3967	19.8085		267.506	6.15967	0.588
268.245	30.2222	19.6701		268.011	6.62842	0.959729
268.759	30.2783	19.7146		268.527	6.68518	1.00474
269.26	30.2603	19.7003		269.036	6.36902	0.754019
269.762	30.0977	19.5713		269.543	6.79321	1.09041
270.268	30.2655	19.7044		270.051	6.50726	0.86365
270.776	30.0409	19.5263		270.602	6.33606	0.727882
271.282	30.2454	19.6885		271.053	6.82556	1.11607
271.785	29.8648	19.3867		271.561	6.36597	0.751599
272.294	30.3116	19.741		272.067	6.49841	0.856632
272.797	29.7565	19.3008		272.568	6.56494	0.90939
273.309	30.3006	19.7323		273.074	6.21521	0.632046
273.814	29.9612	19.4632		273.584	6.84387	1.13059
274.323	30.0763	19.5544		274.09	6.41541	0.790805
274.828	29.9832	19.4806		274.604	6.40472	0.782335
275.337	30.0735	19.5522		275.114	6.68243	1.00256
275.854	29.9503	19.4544		275.615	6.27808	0.6819
276.359	30.0146	19.5055		276.131	6.25183	0.661087
276.871	29.9072	19.4203		276.631	6.84692	1.13301
277.375	29.9811	19.4789		277.138	6.30035	0.699567
277.875	29.8657	19.3874		277.648	6.53381	0.884705
278.385	29.8203	19.3513		278.153	6.60431	0.94061
278.893	29.9899	19.4859		278.661	6.29089	0.692065
279.403	29.7156	19.2683		279.161	6.7276	1.03838
279.917	30.1654	19.6251		279.663	6.48529	0.846226
280.423	29.6875	19.2461		280.168	6.26465	0.671252
280.924	30.1624	19.6226		280.677	6.83777	1.12575
281.431	29.7021	19.2577		281.183	6.31714	0.712878
281.938	30.0815	19.5585		281.694	6.53778	0.887852
282.446	29.6429	19.2107		282.195	6.52283	0.875993
282.948	29.9994	19.4934		282.7	6.22894	0.642936
283.462	29.7055	19.2604		283.211	6.9165	1.18819
283.963	30.0137	19.5048		283.717	6.56647	0.910601
284.469	29.9155	19.4269		284.225	6.18103	0.604941
284.981	29.9844	19.4816		284.731	6.73004	1.04032
285.487	29.8889	19.4058		285.24	6.31653	0.712394
285.996	29.8254	19.3555		285.741	6.37604	0.759586
286.502	29.9557	19.4588		286.245	6.68457	1.00426
287.002	29.8428	19.3693		286.759	6.18744	0.610023
287.514	29.968	19.4685		287.263	6.55609	0.902372
288.025	29.8914	19.4077		287.775	6.47125	0.835093
288.526	29.9741	19.4733		288.278	6.1203	0.556781
289.04	29.8187	19.3501		288.787	6.70898	1.02362
289.546	30.1282	19.5955		289.288	6.25702	0.665201
290.05	29.5969	19.1742		289.802	6.19568	0.616557
290.558	30.1276	19.5951		290.302	6.61377	0.948112
291.063	29.7177	19.27		290.803	6.28448	0.686982
291.576	30.1215	19.5902		291.304	6.36047	0.747243
292.088	29.7192	19.2712		291.812	6.5036	0.860746
292.593	30.1813	19.6376		292.321	6.06171	0.510314
293.103	29.8288	19.3581		292.835	6.53168	0.883011
293.604	29.9756	19.4745		293.342	6.43738	0.80823
294.104	29.6359	19.2052		293.849	6.09009	0.532821
294.61	29.9664	19.4673		294.359	6.59332	0.931898
295.119	29.938	19.4448		294.866	6.19446	0.615589
295.756	29.6405	19.2088		295.371	6.27716	0.681174
296.136	29.9454	19.4506		295.882	6.49292	0.852276
296.64	29.856	19.3797		296.388	6.09741	0.53863
297.154	29.9289	19.4375		296.896	6.57684	0.918829
297.659	29.8178	19.3494		297.403	6.39252	0.772654
298.169	30.0427	19.5278		297.911	6.12518	0.560653
298.681	29.7147	19.2676		298.417	6.54907	0.896806
299.187	30.2118	19.6618		298.927	6.31683	0.712636
299.698	29.7675	19.3095		299.427	6.1911	0.612927
300.204	30.097	19.5709		299.929	6.41235	0.788385
300.76	29.6411	19.2093		300.442	6.15417	0.583644
301.212	30.108	19.5796		300.943	6.30524	0.703439
301.722	29.7906	19.3279		301.458	6.50024	0.858084
302.232	29.9689	19.4692		301.965	6.13434	0.567913
302.735	29.7333	19.2824		302.476	6.76788	1.07033
303.247	30.1431	19.6074		302.983	6.21521	0.632046
303.759	29.6997	19.2558		303.493	6.16455	0.591872
304.264	30.1569	19.6183		304.005	6.70074	1.01709
304.778	29.7113	19.265		304.507	6.07971	0.524593
305.284	30.0211	19.5106		305.013	6.25793	0.665927
305.793	29.7195	19.2715		305.608	6.64215	0.970619
306.292	30.209	19.6597		306.021	6.0733	0.519511
306.792	29.9942	19.4893		306.521	6.49323	0.852518
307.305	29.9847	19.4818		307.021	6.44592	0.815006
307.807	30.1395	19.6045		307.527	6.06201	0.510556
308.306	30.0436	19.5285		308.039	6.74225	1.05
308.807	30.1089	19.5803		308.543	6.1554	0.584612
309.308	29.8611	19.3838		309.044	6.315	0.711184
309.808	30.0266	19.5149		309.553	6.53046	0.882043
310.309	29.8236	19.354		310.059	6.0202	0.477401
310.822	30.0839	19.5604		310.631	6.36597	0.751599
311.329	29.805	19.3392		311.068	6.23413	0.647051
311.838	30.2188	19.6674		311.569	6.12396	0.559685
312.344	29.7888	19.3264		312.07	6.56952	0.913021
312.853	30.2106	19.6609		312.57	6.00342	0.46409
313.359	29.6918	19.2495		313.075	6.44257	0.812344
313.869	30.2243	19.6718		313.587	6.39282	0.772896
314.369	29.6173	19.1904		314.089	5.87067	0.358816
314.871	30.1437	19.6079		314.604	6.62201	0.954647
315.372	29.6829	19.2424		315.117	6.42273	0.796613
315.877	30.0473	19.5314		315.654	5.9082	0.388583
316.386	29.7095	19.2635		316.131	6.60187	0.938674
316.887	30.0879	19.5636		316.631	6.12823	0.563073
317.392	29.7595	19.3032		317.139	6.04767	0.499182
317.901	29.8413	19.368		317.648	6.52313	0.876235
318.407	29.928	19.4368		318.155	5.95886	0.428757
318.915	29.8346	19.3627		318.665	6.28235	0.685288
319.422	29.8892	19.406		319.179	6.37177	0.756198
319.936	29.8312	19.3601		319.685	5.97382	0.440615
320.441	29.9127	19.4247		320.192	6.49841	0.856632
320.946	29.7937	19.3303		320.7	6.31378	0.710215
321.447	29.8694	19.3903		321.207	6.06476	0.512735
321.948	29.8126	19.3453		321.708	6.54114	0.890514
322.463	29.9319	19.4399		322.215	6.04675	0.498456
322.971	29.8489	19.3741		322.726	6.17523	0.600343
323.48	29.9475	19.4523		323.23	6.67114	0.99361
323.993	29.7256	19.2763		323.739	6.05774	0.507168
324.499	30.0095	19.5014		324.241	6.38763	0.768782
325.01	29.5972	19.1744		324.742	6.33667	0.728366
325.516	30.0821	19.559		325.247	5.96741	0.435533
326.027	29.5908	19.1694		325.749	6.43219	0.804116
326.526	30.1227	19.5912		326.256	6.19324	0.614621
327.033	29.5157	19.1098		326.762	6.13556	0.568881
327.541	30.1425	19.6069		327.271	6.48743	0.84792
328.049	29.5212	19.1142		327.777	6.04248	0.495068
328.559	29.9658	19.4668		328.286	6.28998	0.691339
329.061	29.5279	19.1195		328.788	6.23047	0.644147
329.571	29.9213	19.4315		329.287	5.95795	0.428031
330.072	29.6332	19.203		329.794	6.51093	0.866555
330.573	29.9518	19.4557		330.302	6.22742	0.641726
331.073	29.5538	19.1401		330.81	5.99976	0.461186
331.574	29.8938	19.4097		331.321	6.47491	0.837997
332.075	29.5587	19.1439		331.827	6.1795	0.603731
332.581	29.9377	19.4445		332.334	5.96527	0.433839
333.082	29.7043	19.2594		332.84	6.46118	0.827107
333.588	29.826	19.3559		333.352	5.94879	0.42077
334.095	29.4824	19.0834		333.855	6.43158	0.803632
334.606	29.9493	19.4537		334.37	6.11572	0.55315
335.119	29.7894	19.3269		334.886	5.89203	0.375756
335.619	29.4919	19.0909		335.398	6.47552	0.838481
336.121	29.8297	19.3589		335.911	6.06506	0.512977
336.625	29.6048	19.1805		336.418	6.02325	0.479821
337.135	29.7446	19.2913		336.931	6.39221	0.772412
337.641	29.5547	19.1408		337.445	5.94757	0.419802
338.151	30.0385	19.5244		337.951	6.31104	0.708037
338.651	29.4473	19.0556		338.461	6.17615	0.601069
339.152	29.8691	19.3901		338.967	5.99792	0.459734
339.652	29.4736	19.0764		339.474	6.41541	0.790805
340.152	29.9637	19.4651		339.976	6.00769	0.467479
340.792	29.3665	18.9915		340.482	6.20819	0.62648
341.171	29.9167	19.4278		340.991	6.31531	0.711426
341.684	29.3457	18.975		341.498	5.88196	0.36777
342.189	29.7989	19.3344		342.006	6.34155	0.732238
342.697	29.3515	18.9796		342.512	6.23047	0.644147
343.198	29.8761	19.3956		343.02	5.96527	0.433839
343.705	29.527	19.1188		343.52	6.47797	0.840417
344.212	29.7003	19.2562		344.021	6.06598	0.513703
344.713	29.6475	19.2144		344.536	6.11511	0.552666
345.222	29.6164	19.1897		345.036	6.45813	0.824687
345.814	29.8154	19.3475		345.747	6.24084	0.652375
346.231	29.519	19.1125		346.038	6.21246	0.629868
346.744	29.6967	19.2533		346.545	6.17157	0.597438
347.251	29.4952	19.0936		347.054	6.03638	0.490228
347.753	29.6158	19.1892		347.555	6.4389	0.80944
348.26	29.3924	19.012		348.058	6.05316	0.503538
348.775	29.7827	19.3216		348.569	6.13281	0.566703
349.282	29.5486	19.136		349.074	6.37238	0.756682
349.79	29.7626	19.3056		349.586	6.13495	0.568397
350.296	29.5383	19.1277		350.092	6.3324	0.724978
350.82	29.7751	19.3155		350.721	6.3681	0.753293
351.325	29.2688	18.914		351.105	6.01471	0.473045
351.826	29.6011	19.1776		351.615	6.20758	0.625996
352.329	29.1531	18.8223		352.122	6.4978	0.856148
352.843	29.7882	19.3259		352.63	6.03912	0.492406
353.344	29.3622	18.9881		353.146	6.31195	0.708763
353.853	29.8792	19.3981		353.652	6.17706	0.601795
354.353	29.2984	18.9375		354.154	5.93903	0.413026
354.859	29.7751	19.3155		354.656	6.41113	0.787417
355.373	29.277	18.9206		355.164	6.01776	0.475465
355.878	29.7989	19.3344		355.717	6.07025	0.517091
356.387	29.4174	19.0319		356.17	6.3678	0.753051
356.891	29.9347	19.4421		356.671	5.97076	0.438195
357.401	29.3744	18.9978		357.178	6.39008	0.770718
357.916	29.7546	19.2993		357.685	6.11603	0.553392
358.417	29.3918	19.0116		358.197	6.06476	0.512735
358.919	29.7339	19.2829		358.7	6.34705	0.736595
359.43	29.3344	18.9661		359.213	6.35345	0.741677
359.937	29.5322	19.1229		359.718	5.93323	0.408428
360.437	29.4366	19.0471		360.226	6.30859	0.706101
360.949	29.3768	18.9997		360.739	6.08673	0.530159
361.453	29.61	19.1846		361.231	6.03058	0.485629
361.968	29.332	18.9641		361.743	6.39465	0.774348
362.48	29.5749	19.1568		362.247	5.8902	0.374304
362.982	29.2673	18.9128		362.754	6.14349	0.575173
363.493	29.7098	19.2637		363.255	6.20209	0.621639
363.995	29.2657	18.9116		363.757	5.94543	0.418108
364.495	29.6262	19.1974		364.257	6.30371	0.702229
365.003	29.0506	18.741		364.762	6.14197	0.573963
365.509	29.7519	19.2971		365.276	5.97198	0.439163
366.009	29.0359	18.7294		365.776	6.32294	0.717476
366.515	29.7443	19.2911		366.279	5.96222	0.431419
367.017	28.9319	18.6469		366.79	6.25305	0.662055
367.524	29.5956	19.1732		367.301	6.11694	0.554118
368.033	29.0564	18.7456		367.808	5.88531	0.370432
368.543	29.5416	19.1304		368.317	6.2793	0.682868
369.05	28.9215	18.6386		368.817	6.05804	0.50741
369.558	29.5886	19.1677		369.328	5.93842	0.412542
370.062	29.0073	18.7066		369.837	6.49536	0.854212
370.572	29.624	19.1957		370.349	5.99335	0.456104
371.088	29.0869	18.7698		370.85	6.13403	0.567671
371.588	29.5404	19.1294		371.357	6.18134	0.605183
372.089	29.0424	18.7345		371.859	5.9787	0.444487
372.594	29.3536	18.9813		372.358	6.29547	0.695695
373.105	29.1412	18.8129		372.865	6.13068	0.565009
373.61	29.1504	18.8201		373.367	5.99274	0.45562
374.121	29.3512	18.9794		373.873	6.31775	0.713362
374.625	29.0091	18.7081		374.381	6.04309	0.495552
375.138	29.3668	18.9917		374.887	6.16577	0.59284
375.639	28.9075	18.6275		375.395	6.31073	0.707795
376.15	29.476	19.0784		375.897	6.10321	0.543228
376.656	28.826	18.5629		376.397	6.22009	0.635918
377.166	29.4846	19.0851		376.898	6.2616	0.668832
377.666	28.6459	18.4201		377.412	6.04095	0.493858
378.167	29.5541	19.1403		377.912	6.17645	0.601311
378.681	28.9429	18.6556		378.42	6.18256	0.606151
379.181	29.4467	19.0551		378.928	5.99579	0.45804
379.682	28.7152	18.475		379.433	6.28662	0.688677
380.187	29.4952	19.0936		379.934	6.0965	0.537904
380.826	28.8928	18.6159		380.447	5.81696	0.316222
381.213	29.4095	19.0256		380.951	6.58173	0.922701
381.72	28.8519	18.5834		381.459	6.01135	0.470383
382.23	29.4662	19.0706		381.966	6.39862	0.777495
382.736	29.0176	18.7149		382.474	6.01715	0.474981
383.243	29.4867	19.0868		382.98	6.15753	0.586306
383.744	28.8477	18.5801		383.482	6.28845	0.690129
384.26	29.3076	18.9448		383.988	6.07056	0.517333
384.765	28.8782	18.6043		384.489	6.3327	0.72522
385.278	29.3048	18.9426		384.99	6.24329	0.654311
385.859	29.2068	18.8649		385.492	6.10504	0.54468
386.299	28.924	18.6406		385.998	6.33301	0.725462
386.806	29.3625	18.9883		386.508	6.16821	0.594776
387.308	28.855	18.5859		387.015	5.92621	0.402862
387.822	29.4559	19.0624		387.522	6.38702	0.768298
388.328	28.8409	18.5747		388.028	6.08948	0.532337
388.838	29.3936	19.013		388.537	6.12	0.556539
389.347	28.8531	18.5844		389.04	6.23932	0.651165
389.853	29.2624	18.909		389.544	6.04034	0.493374
390.355	28.4796	18.2882		390.053	6.32172	0.716508
390.869	29.4781	19.0801		390.553	6.07574	0.521447
391.371	28.6588	18.4303		391.054	6.13495	0.568397
391.884	29.6243	19.196		391.567	6.24969	0.659393
392.385	28.8202	18.5583		392.068	6.02814	0.483693
392.9	29.3066	18.944		392.569	6.23322	0.646325
393.4	28.7961	18.5392		393.083	6.14899	0.57953
393.909	29.4113	19.0271		393.583	5.99121	0.45441
394.42	28.9957	18.6974		394.092	6.28021	0.683594
394.924	29.4171	19.0317		394.6	6.28204	0.685046
395.43	28.9612	18.6701		395.1	5.99976	0.461186
395.93	29.2953	18.9351		395.689	6.28143	0.684562
396.437	28.959	18.6684		396.118	6.0614	0.510072
396.952	29.3112	18.9477		396.623	6.00983	0.469173
397.462	29.0594	18.748		397.132	6.24664	0.656973
397.962	29.2926	18.9329		397.638	6.01013	0.469415
398.47	29.2572	18.9048		398.149	6.16425	0.59163
398.979	29.4147	19.0297		398.655	6.19232	0.613895
399.478	28.8934	18.6164		399.163	5.97717	0.443277
399.985	29.487	19.0871		399.663	6.20026	0.620187
400.487	29.0463	18.7376		400.164	6.07391	0.519995
400.994	29.2734	18.9177		400.767	5.89081	0.374788
401.499	29.368	18.9927		401.183	6.29852	0.698115
402.004	29.3518	18.9799		401.684	5.96832	0.436259
402.509	29.2987	18.9378		402.187	6.17249	0.598164
403.01	29.3063	18.9438		402.698	6.09436	0.53621
403.525	29.4269	19.0394		403.212	5.92712	0.403588
404.031	29.1318	18.8054		403.724	6.18408	0.607361
404.545	29.5578	19.1432		404.224	6.24573	0.656247
405.06	29.0836	18.7671		404.725	5.979	0.44473
405.56	29.7064	19.2611		405.23	6.40594	0.783303
406.072	29.0771	18.7621		405.774	5.84534	0.338729
406.58	29.7025	19.2579		406.257	5.94971	0.421496
407.089	29.0198	18.7166		406.764	6.3089	0.706343
407.604	29.6051	19.1807		407.273	6.02844	0.483935
408.112	29.1556	18.8242		407.777	6.17676	0.601553
408.62	29.754	19.2988		408.286	6.13068	0.565009
409.126	29.1373	18.8097		408.794	5.97351	0.440373
409.638	29.7458	19.2923		409.302	6.21857	0.634708
410.149	29.0475	18.7386		409.81	5.95886	0.428757
410.655	29.7885	19.3262		410.319	6.03729	0.490954
411.155	29.0564	18.7456		410.833	6.24054	0.652133
411.671	29.7101	19.264		411.34	6.04065	0.493616
412.186	29.1226	18.7981		411.85	6.12762	0.562589
412.689	29.6741	19.2354		412.356	6.20361	0.62285
413.189	29.0338	18.7277		412.864	5.86731	0.356154
413.699	29.5786	19.1597		413.372	6.2262	0.640758
414.206	29.1653	18.832		413.883	6.06873	0.515881
414.712	29.6371	19.2061		414.389	6.02295	0.479579
415.213	29.126	18.8008		414.896	6.28632	0.688435
415.714	29.5706	19.1534		415.402	5.97321	0.440131
416.216	29.3695	18.9939		415.905	6.05011	0.501118
416.716	29.5828	19.1631		416.413	6.16119	0.58921
417.22	29.2575	18.9051		416.92	5.87799	0.364624
417.728	29.5892	19.1681		417.431	6.11938	0.556055
418.228	29.3317	18.9639		417.931	6.13342	0.567187
418.736	29.472	19.0752		418.444	5.91034	0.390277
419.248	29.2645	18.9106		418.958	6.05713	0.506684
419.752	29.4519	19.0592		419.458	5.95917	0.428999
420.264	29.2926	18.9329		419.958	6.02417	0.480547
420.94	29.1	18.7802		420.459	6.05621	0.505958
421.277	29.2389	18.8903		420.967	5.95581	0.426337
421.793	29.4376	19.0479		421.477	6.14929	0.579772
422.297	29.4882	19.088		421.993	6.11816	0.555086
422.807	29.1528	18.8221		422.496	6.03455	0.488775
423.308	29.5166	19.1105		423.01	6.24115	0.652617
423.813	29.1019	18.7817		423.521	6.02203	0.478853
424.323	29.5688	19.1519		424.021	6.02478	0.481031
424.829	29.1235	18.7988		424.523	6.16821	0.594776
425.342	29.5557	19.1415		425.029	5.9906	0.453926
425.906	28.894	18.6168		425.537	6.16394	0.591388
426.346	29.3933	19.0128		426.045	6.09375	0.535726
426.855	29.0961	18.7771		426.554	5.92712	0.403588
427.36	29.5517	19.1384		427.061	6.33423	0.72643
427.872	29.1507	18.8204		427.568	5.91949	0.397537
428.384	29.5007	19.098		428.073	6.11633	0.553634
428.885	28.9841	18.6882		428.577	6.16608	0.593082
429.386	29.5319	19.1226		429.088	5.98053	0.44594
429.893	28.9575	18.6672		429.599	5.96558	0.434081
430.399	29.4696	19.0733		430.114	6.02783	0.483451
430.92	29.0533	18.7432		430.768	5.94757	0.419802
431.401	29.66	19.2243		431.122	6.24298	0.654069
431.906	29.0573	18.7463		431.632	6.11023	0.548794
432.421	29.4608	19.0663		432.132	5.92133	0.398989
432.933	28.956	18.666		432.639	6.28418	0.68674
433.433	29.5294	19.1207		433.148	5.90912	0.389309
433.934	29.1504	18.8201		433.655	6.07819	0.523383
434.437	29.5151	19.1093		434.162	6.14471	0.576141
434.949	29.2047	18.8632		434.664	5.85449	0.345989
435.463	29.447	19.0554		435.17	6.2088	0.626964
435.971	29.1138	18.7911		435.768	6.15967	0.588
436.48	29.5819	19.1623		436.179	5.81879	0.317674
436.984	29.2352	18.8874		436.684	6.26526	0.671736
437.488	29.4778	19.0798		437.192	5.76263	0.273144
437.995	29.1504	18.8201		437.693	6.16943	0.595744
438.5	29.5068	19.1028		438.198	6.1319	0.565977
439.01	29.2764	18.9201		438.71	5.78888	0.293957
439.517	29.5032	19.0999		439.215	6.22437	0.639306
440.028	29.3741	18.9975		439.723	5.97046	0.437953
440.534	29.2462	18.8961		440.224	5.88867	0.373094
441.034	29.4266	19.0392		440.77	6.28967	0.691097
441.546	29.2728	18.9172		441.239	5.96985	0.437469
442.057	29.4885	19.0883		441.747	5.98663	0.45078
442.559	29.2645	18.9106		442.259	6.09863	0.539598
443.065	29.5087	19.1043		442.774	5.86365	0.353249
443.571	29.1245	18.7996		443.286	6.18958	0.611717
444.073	29.5056	19.1018		443.786	6.00708	0.466995
444.573	29.0527	18.7427		444.286	5.88684	0.371642
445.074	29.5364	19.1263		444.793	6.26251	0.669558
445.576	28.9761	18.6819		445.303	5.83771	0.332678
446.08	29.5526	19.1391		445.809	6.06201	0.510556
446.588	29.0677	18.7546		446.318	6.08276	0.527013
447.09	29.5782	19.1594		446.818	5.80292	0.305089
447.597	29.1129	18.7904		447.327	6.26526	0.671736
448.104	29.5657	19.1495		447.834	5.9491	0.421012
448.612	29.0582	18.747		448.34	6.30066	0.699809
449.122	29.4867	19.0868		448.849	6.67786	0.998935
449.626	29.0988	18.7792		449.351	6.50543	0.862198
450.134	29.5605	19.1454		449.85	6.73065	1.0408
450.634	29.1202	18.7962		450.352	6.68579	1.00523
451.135	29.4778	19.0798		450.857	6.43646	0.807504
451.641	29.1623	18.8296		451.367	6.73492	1.04419
452.155	29.5776	19.159		451.868	6.51276	0.868007
452.67	29.2035	18.8622		452.373	6.35284	0.741193
453.172	29.6118	19.1861		452.873	6.62231	0.954889
453.675	29.3008	18.9394		453.384	6.25854	0.666412
454.185	29.4244	19.0375		453.889	6.4502	0.818394
454.697	29.2731	18.9174		454.396	6.37024	0.754988
455.202	29.5233	19.1159		454.904	6.10626	0.545648
455.717	29.2267	18.8806		455.411	6.34766	0.737079
456.229	29.4434	19.0525		455.912	6.1618	0.589694
456.737	29.3869	19.0077		456.419	6.12701	0.562105
457.249	29.5346	19.1248		456.928	6.41266	0.788627
457.763	29.3805	19.0026		457.429	6.04523	0.497246
458.269	29.6243	19.196		457.934	6.12244	0.558475
458.776	29.2642	18.9104		458.446	6.24634	0.656731
459.282	29.5572	19.1427		458.958	6.15936	0.587758
459.793	29.617	19.1902		459.459	6.36078	0.747485
460.309	29.2877	18.929		459.968	6.06842	0.515639
460.936	29.7153	19.2681		460.477	6.01685	0.474739
461.322	29.3549	18.9823		460.979	6.28113	0.68432
461.823	29.4632	19.0682		461.488	5.9964	0.458524
462.328	29.3027	18.9409		461.996	6.27502	0.67948
462.841	29.4208	19.0346		462.506	6.27808	0.6819
463.354	29.1599	18.8276		463.005	5.92102	0.398747
463.859	29.3878	19.0084		463.511	6.315	0.711184
464.371	29.2157	18.8719		464.025	6.20667	0.62527
464.872	29.465	19.0696		464.529	6.05103	0.501844
465.376	29.104	18.7833		465.038	6.3327	0.72522
465.942	29.5596	19.1447		465.544	5.9256	0.402378
466.393	29.0915	18.7734		466.044	6.00677	0.466752
466.903	29.2697	18.9148		466.553	6.26617	0.672462
467.415	29.0115	18.71		467.06	5.93231	0.407702
467.916	29.4714	19.0747		467.572	6.19049	0.612443
468.432	29.0018	18.7023		468.084	5.99915	0.460702
468.938	29.4043	19.0215		468.585	6.07727	0.522657
469.446	29.0054	18.7052		469.093	6.31989	0.715056
469.948	29.3961	19.015		469.599	5.92834	0.404556
470.462	29.0494	18.74		470.105	6.07391	0.519995
470.969	29.2166	18.8727		470.609	6.03424	0.488533
471.479	29.0448	18.7364		471.116	5.92773	0.404072
471.986	29.3854	19.0065		471.623	6.0614	0.510072
472.497	29.0826	18.7664		472.131	6.14594	0.577109
473.012	29.498	19.0958		472.637	5.97748	0.443519
473.514	28.8962	18.6185		473.15	6.2558	0.664233
474.026	29.3893	19.0096		473.664	6.07269	0.519027
474.533	29.0042	18.7042		474.164	6.11511	0.552666
475.043	29.4296	19.0416		474.668	6.25	0.659635
475.551	28.9502	18.6614		475.182	5.97748	0.443519
476.057	29.5441	19.1323		475.84	5.9259	0.40262
476.556	29.1345	18.8076		476.198	5.99792	0.459734
477.058	29.5486	19.136		476.708	5.99731	0.45925
477.571	29.1196	18.7957		477.213	6.20239	0.621882
478.071	29.5892	19.1681		477.718	6.05682	0.506442
478.581	29.2328	18.8855		478.225	5.87372	0.361236
479.088	29.592	19.1703		478.73	6.25183	0.661087
479.593	29.071	18.7572		479.239	5.86456	0.353975
480.107	29.3948	19.014		479.749	6.08734	0.530643
480.607	29.2044	18.863		480.254	6.09131	0.53379
481.12	29.4946	19.0931		480.852	5.95734	0.427547
481.622	29.1312	18.8049		481.256	6.21277	0.63011
482.121	29.4705	19.074		481.755	6.03912	0.492406
482.626	29.2395	18.8908		482.256	5.9024	0.383985
483.127	29.4504	19.058		482.764	6.23718	0.649471
483.637	29.1357	18.8085		483.272	5.95978	0.429483
484.141	29.3225	18.9566		483.778	6.07605	0.521689
484.651	29.1025	18.7821		484.286	6.18347	0.606877
485.152	29.4217	19.0353		484.795	5.91705	0.395601
485.66	29.1913	18.8526		485.306	5.98022	0.445698
486.166	29.3677	18.9924		485.857	6.20575	0.624544
486.674	29.299	18.938		486.308	6.00861	0.468205
487.181	29.2758	18.9196		486.823	6.19324	0.614621
487.682	29.216	18.8722		487.334	5.9671	0.435291
488.198	29.252	18.9007		487.842	5.9967	0.458766
488.705	29.4766	19.0788		488.35	6.30951	0.706827
489.214	28.8892	18.613		488.858	5.91003	0.390035
489.719	29.4443	19.0532		489.367	6.16791	0.594534
490.232	28.9896	18.6926		489.874	6.12457	0.560169
490.735	29.5132	19.1079		490.379	5.95215	0.423433
491.234	29.0051	18.7049		490.88	6.29028	0.691581
491.745	29.5456	19.1335		491.381	5.85815	0.348893
492.247	28.9713	18.6781		491.881	6.00525	0.465542
492.752	29.5499	19.1369		492.389	6.23169	0.645115
493.252	28.9169	18.635		492.9	5.849	0.341633
493.761	29.5221	19.1149		493.412	6.18927	0.611475
494.268	29.0839	18.7674		493.913	6.14532	0.576625
494.775	29.5441	19.1323		494.414	6.06232	0.510798
495.282	29.0152	18.7129		494.92	6.20239	0.621882
495.782	29.5477	19.1352		495.43	6.03851	0.491922
496.29	28.8541	18.5851		495.93	5.95001	0.421738
496.797	29.5093	19.1047		496.442	6.17188	0.59768
497.298	29.0848	18.7681		496.942	5.96527	0.433839
497.806	29.4687	19.0726		497.443	6.01593	0.474013
498.322	29.0143	18.7122		497.952	6.17279	0.598406
498.822	29.5255	19.1176		498.458	5.84839	0.341149
499.324	29.1135	18.7909		498.959	6.33331	0.725704
499.83	29.4421	19.0515		499.459	5.86548	0.354701
500.341	29.0512	18.7415		499.965	5.99731	0.45925
501.009	29.1605	18.8281		500.477	6.09894	0.53984
501.358	28.9203	18.6377		500.983	6.008	0.467721
501.868	29.491	19.0902		501.489	6.05682	0.506442
502.378	28.8995	18.6212		501.996	6.2619	0.669074
502.888	29.5001	19.0975		502.505	5.7962	0.299765
503.391	29.0546	18.7441		503.011	6.14532	0.576625
503.901	29.4052	19.0222		503.524	6.08093	0.525561
504.407	29.0979	18.7785		504.03	5.83771	0.332678
504.915	29.4562	19.0626		504.539	6.18774	0.610265
505.423	29.1849	18.8475		505.056	5.88837	0.372852
505.986	29.4418	19.0513		505.567	5.91095	0.390761
506.432	29.1425	18.8138		506.068	6.19171	0.613411
506.937	29.4669	19.0711		506.583	5.82916	0.325902
507.441	29.118	18.7945		507.083	6.02478	0.481031
507.946	29.4696	19.0733		507.584	6.17035	0.59647
508.447	29.0927	18.7744		508.1	5.82062	0.319126
508.954	29.2062	18.8644		508.607	6.00739	0.467237
509.467	29.3488	18.9774		509.117	6.07086	0.517575
509.979	29.3863	19.0072		509.622	5.84503	0.338487
510.485	29.2038	18.8625		510.13	6.07941	0.524351
511.025	29.3591	18.9857		510.631	6.04675	0.498456
511.515	29.2825	18.9249		511.133	5.72571	0.24386
512.015	29.3024	18.9407		511.647	6.12427	0.559927
512.518	29.3918	19.0116		512.156	5.91736	0.395843
513.028	29.3869	19.0077		512.664	5.8905	0.374546
513.533	29.4009	19.0188		513.168	6.26923	0.674882
514.042	29.4019	19.0196		513.676	5.83862	0.333404
514.542	29.548	19.1355		514.183	6.04797	0.499424
515.056	29.4934	19.0922		514.692	5.95459	0.425369
515.558	29.3695	18.9939		515.193	5.86182	0.351797
516.066	29.4928	19.0917		515.88	5.83069	0.327112
516.574	29.3979	19.0164		516.208	5.98785	0.451748
517.082	29.4705	19.074		516.715	5.8197	0.3184
517.587	29.4629	19.068		517.225	5.99579	0.45804
518.097	29.5111	19.1062		517.73	5.82336	0.321304
518.605	29.6082	19.1832		518.234	5.83862	0.333404
519.11	29.5178	19.1115		518.741	6.05194	0.50257
519.619	29.7815	19.3206		519.248	5.81085	0.311381
520.126	29.5767	19.1582		519.758	5.95154	0.422949
520.634	29.8175	19.3492		520.271	5.86853	0.357122
521.136	29.5529	19.1393		520.881	6.10352	0.54347
521.641	29.761	19.3044		521.287	5.961	0.430451
522.15	29.2505	18.8995		521.788	5.93201	0.40746
522.657	29.823	19.3535		522.295	6.09955	0.540324
523.165	29.4702	19.0738		522.805	5.85968	0.350103
523.666	29.9335	19.4411		523.318	6.13281	0.566703
524.168	29.2914	18.9319		523.823	5.84351	0.337277
524.672	29.8151	19.3472		524.335	5.89783	0.380355
525.181	29.3948	19.014		524.842	6.01562	0.473771
525.683	29.7241	19.2751		525.342	5.80505	0.306783
526.183	29.3253	18.9588		525.883	5.98785	0.451748
526.698	29.6988	19.255		526.366	5.7428	0.257413
527.205	29.4827	19.0837		526.871	5.96771	0.435775
527.718	29.5749	19.1568		527.383	5.85419	0.345747
528.228	29.7104	19.2642		527.887	5.82855	0.325418
528.734	29.5151	19.1093		528.395	6.13434	0.567913
529.246	29.2426	18.8932		528.895	5.73212	0.248943
529.754	29.6948	19.2519		529.395	6.0025	0.463364
530.26	29.1876	18.8497		529.903	5.97839	0.444245
530.76	29.7287	19.2787		530.405	5.84045	0.334857
531.277	29.3341	18.9658		530.913	6.04462	0.496762
531.782	29.6838	19.2432		531.415	5.86365	0.353249
532.294	29.2068	18.8649		531.917	5.80688	0.308235
532.8	29.649	19.2156		532.419	6.03821	0.49168
533.307	29.343	18.9728		532.931	5.81909	0.317916
533.813	29.6777	19.2383		533.435	5.9845	0.449086
534.315	29.3686	18.9932		533.936	6.10107	0.541534
534.825	29.7211	19.2727		534.446	5.98358	0.44836
535.33	29.2899	18.9307		534.957	6.10016	0.540808
535.84	29.7504	19.2959		535.464	5.9314	0.406976
536.345	29.3921	19.0118		535.966	6.07849	0.523625
536.854	29.7055	19.2604		536.478	5.91522	0.394149
537.356	29.3161	18.9515		536.989	5.82886	0.32566
537.86	29.5831	19.1633		537.49	5.97839	0.444245
538.368	29.2801	18.923		537.991	5.6958	0.220143
538.876	29.6164	19.1897		538.496	5.97656	0.442793
539.385	29.3491	18.9777		539.004	5.73059	0.247733
539.889	29.5428	19.1314		539.505	5.79651	0.300007
540.394	29.2551	18.9031		540.005	6.0318	0.486597
541.013	29.5938	19.1718		540.505	5.78125	0.287906
541.408	29.4461	19.0546		541.011	5.85541	0.346715
541.916	29.455	19.0617		541.514	5.82886	0.32566
542.416	29.4418	19.0513		542.021	5.70435	0.22692
542.932	29.5425	19.1311		542.531	5.96191	0.431177
543.433	29.404	19.0212		543.039	5.77728	0.28476
543.941	29.5917	19.1701		543.552	5.88898	0.373336
544.449	29.4003	19.0183		544.054	5.91492	0.393907
544.954	29.5444	19.1326		544.568	5.65369	0.186746
545.456	29.4083	19.0246		545.068	5.97321	0.440131
546.043	29.3054	18.9431		545.574	5.73669	0.252573
546.463	29.9326	19.4404		546.084	5.80536	0.307025
546.964	29.0634	18.7512		546.6	5.82825	0.325176
547.471	29.5337	19.1241		547.101	5.67383	0.202719
547.982	29.5169	19.1108		547.615	6.00555	0.465784
548.486	29.516	19.1101		548.117	5.7489	0.262253
548.994	29.4641	19.0689		548.624	5.66467	0.195458
549.495	29.7318	19.2812		549.13	5.784	0.290085
550.001	29.3448	18.9743		549.636	5.55298	0.106882
550.509	29.7021	19.2577		550.146	5.92224	0.399715
551.058	29.3478	18.9767		550.652	5.6543	0.18723
551.518	29.8401	19.3671		551.162	5.87738	0.36414
552.027	29.4019	19.0196		551.661	5.72021	0.239504
552.534	29.8117	19.3446		552.168	5.71808	0.23781
553.041	29.5279	19.1195		552.678	5.88013	0.366318
553.547	29.8663	19.3879		553.184	5.67963	0.207317
554.05	29.4815	19.0827		553.694	5.74829	0.261769
554.562	29.9075	19.4206		554.201	5.71533	0.235632
555.075	29.4421	19.0515		554.708	5.65674	0.189166
555.578	29.8572	19.3806		555.214	5.89783	0.380355
556.087	29.4672	19.0713		555.726	5.64697	0.181422
556.593	29.696	19.2529		556.23	5.7428	0.257413
557.108	29.5935	19.1715		556.741	5.80536	0.307025
557.612	29.7995	19.3349		557.249	5.65979	0.191586
558.12	29.5963	19.1737		557.755	5.89935	0.381565
558.625	29.7305	19.2802		558.255	5.76202	0.27266
559.135	29.8062	19.3402		558.762	5.84412	0.337761
559.643	29.8361	19.3639		559.27	5.7724	0.280888
560.151	29.6899	19.248		559.778	5.65735	0.18965
560.658	29.9585	19.461		560.279	5.94727	0.41956
561.167	29.8218	19.3526		560.94	5.97534	0.441825
561.673	29.9307	19.439		561.286	5.66803	0.19812
562.175	29.7284	19.2785		561.791	5.88623	0.371158
562.682	29.9634	19.4649		562.295	5.69427	0.218933
563.198	29.7571	19.3013		562.802	5.73883	0.254267
563.713	29.751	19.2964		563.309	5.82611	0.323482
564.219	29.8169	19.3487		563.81	5.67291	0.201993
564.728	29.761	19.3044		564.319	5.95886	0.428757
565.243	29.859	19.3821		564.819	5.6842	0.210947
565.744	29.7232	19.2744		565.32	5.84686	0.339939
566.249	29.9277	19.4365		565.927	5.80688	0.308235
566.754	29.6542	19.2197		566.338	5.64056	0.176339
567.26	29.794	19.3305		566.849	5.85114	0.343327
567.766	29.79	19.3274		567.354	5.58563	0.132777
568.268	29.6991	19.2553		567.854	5.78247	0.288874
568.778	29.8047	19.339		568.365	5.7901	0.294925
569.279	29.8639	19.386		568.881	5.58075	0.128905
569.779	29.8074	19.3412		569.381	5.90546	0.386405
570.285	29.6967	19.2533		569.889	5.69397	0.218691
570.79	29.631	19.2013		570.4	5.65765	0.189892
571.296	29.8541	19.3782		570.942	6.0025	0.463364
571.8	29.6808	19.2408		571.41	5.67963	0.207317
572.307	29.9936	19.4888		571.912	5.7193	0.238778
572.814	29.3564	18.9835		572.412	5.79712	0.300491
573.322	29.9197	19.4302		572.926	5.66406	0.194974
573.831	29.5334	19.1239		573.433	5.85083	0.343085
574.338	29.9771	19.4757		573.942	5.55573	0.10906
574.845	29.6097	19.1844		574.443	5.82947	0.326144
575.355	29.8633	19.3855		574.959	5.76172	0.272418
575.861	29.5871	19.1665		575.467	5.77728	0.28476
576.362	29.9792	19.4774		575.975	5.81451	0.314286
576.869	29.4916	19.0907		576.482	5.66589	0.196426
577.369	30.0031	19.4963		576.991	5.85449	0.345989
577.877	29.5999	19.1766		577.492	5.64514	0.17997
578.387	29.8621	19.3845		577.992	5.82428	0.32203
578.893	29.567	19.1505		578.498	5.85724	0.348167
579.403	29.8563	19.3799		579.005	5.6662	0.196668
579.915	29.4434	19.0525		579.505	5.88867	0.373094
580.424	29.9405	19.4467		580.015	5.69794	0.221837
581.089	29.6371	19.2061		580.523	5.70496	0.227404
581.439	29.95	19.4542		581.028	5.79834	0.301459
581.95	29.4983	19.096		581.539	5.70801	0.229824
582.462	29.8413	19.368		582.043	5.92529	0.402136
582.962	29.5056	19.1018		582.553	5.71472	0.235148
583.463	29.8154	19.3475		583.052	5.76721	0.276774
583.965	29.5105	19.1057		583.553	5.73181	0.248701
584.464	29.8212	19.3521		584.062	5.70404	0.226678
584.97	29.3112	18.9477		584.561	5.90363	0.384953
585.483	29.7559	19.3003		585.07	5.64789	0.182148
586.089	29.3628	18.9886		585.575	5.80231	0.304605
586.494	29.5767	19.1582		586.076	5.75928	0.270482
586.996	29.4202	19.0341		586.586	5.54596	0.101316
587.5	29.5227	19.1154		587.1	5.92621	0.402862
588.002	29.4855	19.0859		587.599	5.70099	0.224258
588.51	29.5764	19.158		588.105	5.87769	0.364382
589.01	29.5291	19.1205		588.614	5.95734	0.427547
589.526	29.454	19.0609		589.121	5.61249	0.154074
590.026	29.5056	19.1018		589.633	5.87769	0.364382
590.526	29.4177	19.0321		590.138	5.68451	0.211189
591.1	29.4189	19.0331		590.646	5.64209	0.177549
591.548	29.44	19.0498		591.155	5.82184	0.320094
592.057	29.3558	18.983		591.664	5.66742	0.197636
592.566	29.3732	18.9968		592.167	5.76935	0.278468
593.075	29.4659	19.0704		592.677	5.72449	0.242892
593.588	29.3213	18.9557		593.184	5.76141	0.272176
594.094	29.6561	19.2211		593.699	5.86121	0.351313
594.606	29.1473	18.8177		594.202	5.69092	0.216271
595.123	29.6515	19.2175		594.708	5.7962	0.299765
595.628	29.0805	18.7647		595.223	5.68542	0.211915
596.135	29.6591	19.2236		595.725	5.68237	0.209495
596.637	29.104	18.7833		596.225	5.79407	0.298071
597.142	29.5795	19.1604		596.726	5.8136	0.31356
597.651	29.1312	18.8049		597.232	5.8078	0.308961
598.157	29.5248	19.1171		597.733	5.7193	0.238778
598.665	29.1046	18.7838		598.239	5.62042	0.160367
599.172	29.5456	19.1335		598.741	5.86212	0.352039
599.684	29.2184	18.8741		599.256	5.66376	0.194732
600.189	29.4833	19.0842		599.757	5.91461	0.393665
600.696	29.1641	18.831		600.259	5.62439	0.163513
601.205	29.6292	19.1999		600.761	5.73334	0.249911
601.715	29.1757	18.8402		601.264	5.80902	0.309929
602.216	29.6835	19.2429		601.773	5.63812	0.174403
602.73	29.2538	18.9022		602.272	5.92682	0.403346
603.234	29.5767	19.1582		602.786	5.57526	0.124549
603.743	29.2267	18.8806		603.293	5.58502	0.132293
604.252	29.5975	19.1747		603.796	5.66101	0.192554
604.76	29.4894	19.089		604.303	5.5838	0.131325
605.261	29.7522	19.2974		604.808	5.78583	0.291537
605.762	29.4611	19.0665		605.307	5.62531	0.164239
606.269	29.6655	19.2286		605.963	5.64972	0.1836
606.776	29.3948	19.014		606.325	5.90881	0.389067
607.278	29.7464	19.2928		606.837	5.61249	0.154074
607.784	29.6786	19.2391		607.341	5.7724	0.280888
608.292	29.7348	19.2836		607.852	5.55542	0.108818
608.791	29.4019	19.0196		608.364	5.7193	0.238778
609.292	29.7098	19.2637		608.865	5.67871	0.206591
609.798	29.4302	19.0421		609.365	5.65155	0.185052
610.307	29.6307	19.2011		609.871	5.80658	0.307993
610.814	29.5108	19.106		610.383	5.59631	0.141248
611.325	29.6323	19.2023		610.994	5.60608	0.148992
611.825	29.4977	19.0955		611.388	5.7666	0.27629
612.328	29.5273	19.119		611.895	5.45441	0.0287127
612.837	29.6869	19.2456		612.396	5.90393	0.385195
613.337	29.6396	19.2081		612.897	5.60638	0.149234
613.838	29.487	19.0871		613.403	5.54443	0.100106
614.338	29.6078	19.1829		613.911	5.67169	0.201025
614.845	29.6335	19.2032		614.411	5.60913	0.151412
615.357	29.5911	19.1696		614.913	5.80048	0.303153
615.869	29.5911	19.1696		615.413	5.68604	0.212399
616.378	29.6487	19.2153		615.986	5.61279	0.154316
616.886	29.4211	19.0348		616.419	5.73914	0.254509
617.4	29.4061	19.0229		616.928	5.51514	0.0768729
617.9	29.6075	19.1827		617.443	5.86609	0.355185
618.4	29.5712	19.1539		617.951	5.6076	0.150202
618.909	29.6753	19.2364		618.461	5.6839	0.210705
619.419	29.3091	18.946		618.967	5.81482	0.314528
619.925	29.7952	19.3315		619.478	5.48584	0.0536398
620.436	29.4446	19.0534		619.983	5.71625	0.236358
620.94	29.7119	19.2654		620.49	5.53864	0.0955077
621.448	29.4998	19.0972		621.01	5.60486	0.148024
621.956	29.7025	19.2579		621.506	5.71075	0.232002
622.465	29.3729	18.9966		622.022	5.56702	0.118015
622.965	29.5828	19.1631		622.528	5.71106	0.232244
623.471	29.491	19.0902		623.036	5.57037	0.120677
623.979	29.6558	19.2209		623.542	5.70251	0.225468
624.485	29.3433	18.9731		624.054	5.78186	0.28839
624.994	29.7202	19.272		624.561	5.50903	0.0720327
625.495	29.2908	18.9315		625.07	5.85724	0.348167
626.157	29.8099	19.3431		625.575	5.55695	0.110028
626.509	29.3286	18.9615		626.077	5.737	0.252815
627.01	29.8376	19.3651		626.586	5.65063	0.184326
627.511	29.3686	18.9932		627.085	5.61646	0.157221
628.019	29.7174	19.2698		627.586	5.7785	0.285728
628.519	29.1272	18.8017		628.103	5.65979	0.191586
629.027	29.6066	19.1819		628.606	5.75012	0.263221
629.533	29.3909	19.0108		629.115	5.70007	0.223532
630.041	29.6039	19.1798		629.62	5.58533	0.132535
630.548	29.3707	18.9949		630.129	5.82031	0.318884
631.157	29.6884	19.2468		630.631	5.55786	0.110754
631.55	29.3991	19.0174		631.132	5.81085	0.311381
632.06	29.5914	19.1698		631.646	5.67596	0.204413
632.564	29.4839	19.0847		632.151	5.51117	0.0737268
633.076	29.632	19.202		632.662	5.74249	0.257171
633.58	29.2987	18.9378		633.163	5.48523	0.0531558
634.09	29.5355	19.1256		633.677	5.72693	0.244828
634.596	29.2862	18.9278		634.178	5.57983	0.128179
635.105	29.6454	19.2127		634.68	5.63934	0.175371
635.61	29.2502	18.8993		635.179	5.59448	0.139796
636.164	29.7034	19.2587		635.686	5.54352	0.0993799
636.62	29.2639	18.9102		636.193	5.81879	0.317674
637.125	29.6249	19.1965		636.698	5.49988	0.0647723
637.637	29.404	19.0212		637.21	5.60852	0.150928
638.143	29.5239	19.1164		637.711	5.73669	0.252573
638.651	29.4043	19.0215		638.215	5.52338	0.0834072
639.156	29.5108	19.106		638.726	5.83252	0.328564
639.67	29.3787	19.0012		639.228	5.51331	0.0754208
640.181	29.6207	19.1931		639.732	5.63965	0.175613
640.681	29.3884	19.0089		640.239	5.59662	0.14149
641.188	29.6448	19.2122		640.739	5.49713	0.0625942
641.698	29.2725	18.9169		641.24	5.76904	0.278226
642.199	29.6869	19.2456		641.754	5.45654	0.0304068
642.705	29.2587	18.906		642.256	5.69885	0.222563
643.218	29.6674	19.2301		642.761	5.57526	0.124549
643.729	29.335	18.9666		643.27	5.46478	0.0369411
644.238	29.6695	19.2318		643.778	5.85663	0.347683
644.737	29.2325	18.8852		644.279	5.46143	0.034279
645.243	29.787	19.325		644.79	5.79102	0.295651
645.744	29.375	18.9983		645.292	5.50385	0.0679185
646.253	29.8163	19.3482		645.803	5.46295	0.035489
646.764	29.4556	19.0621		646.308	5.80078	0.303395
647.267	29.8413	19.368		646.82	5.50476	0.0686445
647.777	29.5667	19.1502		647.333	5.62103	0.160851
648.284	29.9139	19.4256		647.839	5.67169	0.201025
648.792	29.4125	19.028		648.35	5.4007	-0.0138812
649.299	29.8871	19.4043		648.857	5.79224	0.296619
649.81	29.4214	19.035		649.367	5.37659	-0.0330001
650.315	29.8459	19.3717		649.872	5.69122	0.216513
650.824	29.5273	19.119		650.38	5.53772	0.0947817
651.338	29.7604	19.3039		651.054	5.39215	-0.0206575
651.843	29.5587	19.1439		651.397	5.86151	0.351555
652.359	29.7787	19.3184		651.898	5.37323	-0.0356622
652.869	29.5038	19.1004		652.402	5.60028	0.144394
653.374	29.8038	19.3383		652.913	5.73669	0.252573
653.886	29.527	19.1188		653.419	5.53406	0.0918776
654.399	29.7134	19.2666		653.931	5.82031	0.318884
654.905	29.5117	19.1067		654.435	5.47668	0.0463795
655.409	29.7736	19.3143		654.943	5.80658	0.307993
655.916	29.4885	19.0883		655.443	5.43304	0.011772
656.422	29.5755	19.1573		656.021	5.45563	0.0296808
656.921	29.5871	19.1665		656.451	5.79865	0.301701
657.434	29.5575	19.143		656.959	5.41962	0.00112347
657.938	29.5071	19.103		657.466	5.76172	0.272418
658.449	29.6069	19.1822		657.976	5.39124	-0.0213835
658.952	29.6402	19.2086		658.481	5.61951	0.159641
659.467	29.5096	19.105		658.99	5.65796	0.190134
659.971	29.6945	19.2516		659.49	5.40161	-0.0131552
660.477	29.4904	19.0897		659.991	5.65521	0.187956
660.978	29.5743	19.1563		660.505	5.53955	0.0962338
661.486	29.4269	19.0394		661.051	5.49713	0.0625942
661.994	29.5966	19.174		661.525	5.65277	0.18602
662.495	29.3338	18.9656		662.03	5.4425	0.0192743
663.002	29.7015	19.2572		662.537	5.672	0.201267
663.51	29.4284	19.0406		663.042	5.57739	0.126243
664.01	29.6844	19.2437		663.556	5.51025	0.0730007
664.516	29.4452	19.0539		664.06	5.59448	0.139796
665.026	29.6802	19.2403		664.567	5.29572	-0.097133
665.527	29.4241	19.0372		665.068	5.73151	0.248459
666.215	29.726	19.2766		665.576	5.87463	0.361962
666.534	29.3222	18.9564		666.084	5.21881	-0.15812
667.041	29.7253	19.2761		666.59	5.66162	0.193038
667.546	29.3124	18.9486		667.1	5.47638	0.0461375
668.057	29.7043	19.2594		667.601	5.68665	0.212883
668.562	29.4016	19.0193		668.114	5.50354	0.0676765
669.072	29.7845	19.323		668.614	5.49164	0.0582381
669.577	29.3387	18.9695		669.123	5.65247	0.185778
670.087	29.8227	19.3533		669.623	5.3656	-0.0417125
670.587	29.2322	18.885		670.131	5.7132	0.233938
671.224	29.5074	19.1033		670.638	5.41443	-0.00299071
671.593	29.2505	18.8995		671.147	5.59235	0.138102
672.106	29.6759	19.2369		671.653	5.56091	0.113175
672.611	29.2615	18.9082		672.163	5.44861	0.0241145
673.124	29.5792	19.1602		672.678	5.69275	0.217723
673.638	29.3741	18.9975		673.193	5.34363	-0.0591372
674.151	29.5352	19.1253		673.701	5.49011	0.057028
674.656	29.4882	19.088		674.211	5.78339	0.2896
675.16	29.5706	19.1534		674.716	5.31891	-0.0787401
675.669	29.3906	19.0106		675.226	5.76019	0.271208
676.209	29.4687	19.0726		675.731	5.39398	-0.0192054
676.674	29.5084	19.104		676.242	5.51117	0.0737268
677.174	29.5776	19.159		676.749	5.63843	0.174645
677.681	29.4888	19.0885		677.257	5.38513	-0.0262238
678.183	29.4397	19.0496		677.762	5.60394	0.147298
678.684	29.4916	19.0907		678.272	5.48065	0.0495257
679.184	29.5538	19.1401		678.778	5.54993	0.104462
679.69	29.5627	19.1471		679.285	5.55084	0.105188
680.199	29.5483	19.1357		679.786	5.3418	-0.0605893
680.706	29.5911	19.1696		680.293	5.70129	0.2245
681.215	29.4824	19.0834		680.801	5.43976	0.0170962
681.719	29.6335	19.2032		681.302	5.48218	0.0507357
682.228	29.3259	18.9593		681.818	5.59753	0.142216
682.73	29.6591	19.2236		682.319	5.36499	-0.0421965
683.243	29.3686	18.9932		682.827	5.65155	0.185052
683.75	29.7687	19.3104		683.337	5.37842	-0.031548
684.254	29.3274	18.9605		683.842	5.63324	0.170531
684.753	29.7598	19.3034		684.351	5.41901	0.000639451
685.26	29.3594	18.9859		684.855	5.46173	0.034521
685.777	29.6066	19.1819		685.369	5.61554	0.156494
686.277	29.433	19.0442		685.884	5.39215	-0.0206575
686.781	29.696	19.2529		686.389	5.59967	0.14391
687.29	29.4409	19.0505		686.896	5.448	0.0236305
687.79	29.7308	19.2804		687.404	5.39673	-0.0170273
688.291	29.4534	19.0605		687.91	5.78247	0.288874
688.798	29.657	19.2219		688.412	5.39276	-0.0201735
689.31	29.4778	19.0798		688.911	5.67688	0.205139
689.816	29.8224	19.353		689.412	5.53009	0.0887314
690.326	29.3924	19.012		689.914	5.42847	0.00814179
690.829	29.8691	19.3901		690.414	5.58502	0.132293
691.34	29.5212	19.1142		691.115	5.46448	0.0366991
691.842	29.7296	19.2795		691.428	5.58136	0.129389
692.357	29.4217	19.0353		691.935	5.43823	0.0158861
692.859	30.0098	19.5016		692.443	5.55511	0.108576
693.372	29.3771	18.9999		692.951	5.58411	0.131567
693.873	29.7687	19.3104		693.458	5.24597	-0.136581
694.384	29.3866	19.0075
694.893	29.8862	19.4036
695.405	29.4977	19.0955
695.92	29.6384	19.2071
696.433	29.4681	19.0721
696.933	29.5453	19.1333
697.433	29.548	19.1355
697.939	29.6817	19.2415
698.447	29.4113	19.0271
698.949	29.5532	19.1396
699.457	29.4611	19.0665
699.963	29.5334	19.1239
700.464	29.4757	19.0781

## Sheet: brain1
Saturation				Desaturation
Time since start (s)	Rat_1 Sensor 1 - H2 (MilliVolt)	post calibration		Time since start (s)	Rat_1 Sensor 1 - H2 (MilliVolt)	post calibration
36.255	0	-2.49637		797.888	0	18.5765
36.765	0.51	-2.32268		798.389	0.501	18.549
37.265	1.01	-2.44391		798.901	1.013	18.5528
37.777	1.522	-2.56069		799.402	1.514	18.6109
38.287	2.032	-2.55535		799.903	2.015	18.4977
38.795	2.54	-2.55032		800.404	2.516	18.4598
39.301	3.046	-2.51504		800.905	3.017	18.6296
39.812	3.557	-2.58707		801.41	3.522	18.6287
40.326	4.071	-2.64101		801.918	4.03	18.5306
40.831	4.576	-2.5927		802.427	4.539	18.5813
41.332	5.077	-2.78921		802.934	5.046	18.5724
41.84	5.585	-2.71304		803.44	5.552	18.5967
42.342	6.087	-2.823		803.954	6.066	18.5866
42.846	6.591	-2.80729		804.459	6.571	18.5463
43.357	7.102	-2.88021		804.972	7.084	18.6586
43.862	7.607	-2.94867		805.484	7.596	18.5107
44.371	8.116	-2.78684		805.986	8.098	18.4559
45.038	8.783	-2.84968		806.488	8.6	18.5579
45.387	9.132	-2.85412		806.995	9.107	18.5967
45.893	9.638	-2.81085		807.497	9.609	18.4577
46.407	10.152	-2.73734		808.002	10.114	18.5321
46.908	10.653	-2.86331		808.505	10.617	18.519
47.423	11.168	-2.92733		809.012	11.124	18.391
47.935	11.68	-2.85946		809.517	11.629	18.3039
48.443	12.188	-2.83634		810.021	12.133	18.434
48.951	12.696	-2.87606		810.53	12.642	18.3291
49.458	13.203	-2.78239		811.03	13.142	18.217
50.035	13.78	-2.82745		811.535	13.647	18.0833
50.474	14.219	-2.76194		812.043	14.155	18.1157
50.982	14.727	-2.73556		812.553	14.665	17.9346
51.495	15.24	-2.82715		813.06	15.172	18.0685
51.997	15.742	-2.73764		813.565	15.677	17.928
52.503	16.248	-2.76846		814.077	16.189	17.848
53.011	16.756	-2.82033		814.59	16.702	17.6512
53.513	17.258	-2.74623		815.097	17.209	17.5706
54.021	17.766	-2.82863		815.607	17.719	17.5365
54.532	18.277	-2.78921		816.111	18.223	17.4236
55.057	18.802	-2.68725		816.615	18.727	17.2585
55.543	19.288	-2.76254		817.121	19.233	17.1707
56.044	19.789	-2.71037		817.622	19.734	17.027
56.56	20.305	-2.80966		818.123	20.235	16.9944
57.066	20.811	-2.81292		818.631	20.743	16.8023
57.577	21.322	-2.73616		819.136	21.248	16.5412
58.094	21.839	-2.7323		819.638	21.75	16.5124
58.599	22.344	-2.75364		820.145	22.257	16.2741
59.107	22.852	-2.74357		820.657	22.769	16.1956
59.614	23.359	-2.73201		821.161	23.273	16.0032
60.124	23.869	-2.66413		821.668	23.78	15.8381
60.628	24.373	-2.71274		822.174	24.286	15.7975
61.136	24.881	-2.78892		822.685	24.797	15.6642
61.637	25.382	-2.78773		823.186	25.298	15.5477
62.138	25.883	-2.75216		823.694	25.806	15.3452
62.638	26.383	-2.76076		824.203	26.315	15.2279
63.152	26.897	-2.7489		824.709	26.821	14.9922
63.658	27.403	-2.77469		825.217	27.329	14.9104
64.17	27.915	-2.92496		825.839	27.951	14.7794
64.674	28.419	-2.61938		826.224	28.336	14.5835
65.184	28.929	-2.77736		826.73	28.842	14.518
65.684	29.429	-2.76313		827.23	29.342	14.261
66.185	29.93	-2.84671		827.733	29.845	14.1534
66.693	30.438	-2.78595		828.238	30.35	13.9498
67.199	30.944	-2.75127		828.746	30.858	13.8413
67.699	31.444	-2.80344		829.252	31.364	13.697
68.201	31.946	-2.88673		829.768	31.88	13.4922
68.714	32.459	-2.7083		830.282	32.394	13.3828
69.214	32.959	-2.76165		830.845	32.957	13.2251
69.72	33.465	-2.72934		831.294	33.406	13.0689
70.233	33.978	-2.85442		831.802	33.914	12.8647
70.738	34.483	-2.7575		832.312	34.424	12.7224
71.247	34.992	-2.88109		832.817	34.929	12.6611
71.753	35.498	-2.60604		833.326	35.438	12.48
72.263	36.008	-2.6751		833.832	35.944	12.2562
72.769	36.514	-2.70474		834.342	36.454	12.2162
73.282	37.027	-2.68399		834.843	36.955	12.0371
73.798	37.543	-2.65198		835.347	37.459	11.8878
74.31	38.055	-2.67036		835.884	37.996	11.6803
74.815	38.56	-2.62886		836.36	38.472	11.5985
75.318	39.063	-2.49311		836.872	38.984	11.4488
75.827	39.572	-2.55328		837.373	39.485	11.4023
76.333	40.078	-2.59744		837.878	39.99	11.1983
76.84	40.585	-2.44361		838.388	40.5	11.0466
77.341	41.086	-2.51653		838.902	41.014	10.8996
77.856	41.601	-2.54972		839.404	41.516	10.8862
78.363	42.108	-2.32446		839.912	42.024	10.7656
78.873	42.618	-2.22932		840.419	42.531	10.5018
79.379	43.124	-2.31794		840.92	43.032	10.5326
79.887	43.632	-2.29986		841.425	43.537	10.3927
80.392	44.137	-2.29275		841.935	44.047	10.1586
80.905	44.65	-2.25007		842.441	44.553	10.0445
81.412	45.157	-2.15996		842.953	45.065	10.0009
81.919	45.664	-1.9673		843.465	45.577	9.8779
82.427	46.172	-2.01176		843.973	46.085	9.65382
82.936	46.681	-1.98301		844.48	46.592	9.49525
83.441	47.186	-1.93292		844.99	47.102	9.50532
83.953	47.698	-1.80814		845.498	47.61	9.27829
84.468	48.213	-1.65431		846.002	48.114	9.24035
85.088	48.833	-1.58673		846.511	48.623	8.98604
85.48	49.225	-1.59533		847.012	49.124	8.91579
85.98	49.725	-1.46432		847.513	49.625	8.90364
86.481	50.226	-1.52271		848.015	50.127	8.64133
86.998	50.743	-1.38785		848.515	50.627	8.63896
87.505	51.25	-1.40474		849.021	51.133	8.51981
88.013	51.758	-1.26158		849.532	51.644	8.29899
88.52	52.265	-1.19756		850.031	52.143	8.3061
89.027	52.772	-1.11753		850.536	52.648	8.25216
89.528	53.273	-1.01676		851.045	53.157	7.9771
90.102	53.847	-0.947106		851.55	53.662	7.97206
90.544	54.289	-0.998086		852.059	54.171	7.84936
91.045	54.79	-0.834475		852.561	54.673	7.80312
91.558	55.303	-0.799204		853.074	55.186	7.61787
92.059	55.804	-0.619884		853.58	55.692	7.53251
92.56	56.305	-0.599136		854.081	56.193	7.52954
93.066	56.811	-0.484134		854.583	56.695	7.51413
93.576	57.321	-0.407071		855.091	57.203	7.33955
94.079	57.824	-0.284067		855.593	57.705	7.23107
94.593	58.338	-0.272804		856.097	58.209	7.17565
95.109	58.854	-0.121641		856.605	58.717	7.06539
95.609	59.354	-0.18507		857.114	59.226	6.99396
96.113	59.858	-0.0730322		857.621	59.733	6.87125
96.626	60.371	0.181276		858.127	60.239	6.74469
97.139	60.884	0.186908		858.638	60.75	6.77936
97.644	61.389	0.267231		859.146	61.258	6.48682
98.153	61.898	0.346073		859.655	61.767	6.52713
98.658	62.403	0.445662		860.162	62.274	6.39731
99.16	62.905	0.629725		860.672	62.784	6.3899
99.667	63.412	0.692264		861.173	63.285	6.37982
100.167	63.912	0.727239		861.677	63.789	6.07038
100.674	64.419	0.825643		862.186	64.298	6.10654
101.177	64.922	0.802227		862.693	64.805	6.11573
101.685	65.43	0.976212		863.2	65.312	5.96783
102.185	65.93	1.14308		863.705	65.817	5.91062
102.688	66.433	1.16887		864.219	66.331	5.72716
103.2	66.945	1.24178		864.724	66.836	5.7399
103.7	67.445	1.32033		865.231	67.343	5.6904
104.206	67.951	1.38702		865.9	68.012	5.55465
104.716	68.461	1.52514		866.262	68.374	5.48826
105.221	68.966	1.59272		866.767	68.879	5.40171
105.722	69.467	1.8002		867.28	69.392	5.33384
106.231	69.976	1.69468		867.784	69.896	5.271
106.732	70.477	1.85295		868.292	70.404	5.21735
107.235	70.98	1.81502		868.8	70.912	5.09257
107.74	71.485	2.0216		869.312	71.424	5.11747
108.248	71.993	2.15587		869.817	71.929	5.06026
108.749	72.494	2.11319		870.329	72.441	4.87561
109.256	73.001	2.29547		870.901	73.013	4.9171
109.762	73.507	2.39566		871.344	73.456	4.73097
110.269	74.014	2.47213		871.847	73.959	4.78343
110.777	74.522	2.56608		872.357	74.469	4.64916
111.278	75.023	2.63603		872.862	74.974	4.62219
111.785	75.53	2.87938		873.37	75.482	4.52971
112.293	76.038	2.82069		873.877	75.989	4.46184
112.794	76.539	2.76378		874.377	76.489	4.27778
113.302	77.047	2.7955		874.891	77.003	4.3578
113.811	77.556	2.82988		875.395	77.507	4.35425
114.317	78.062	2.87315		875.925	78.037	4.28459
114.818	78.563	2.85804		876.403	78.515	4.23006
115.324	79.069	2.96711		876.911	79.023	4.1767
115.825	79.57	2.92087		877.421	79.533	4.1195
116.332	80.077	3.03291		877.927	80.039	4.09342
116.846	80.591	3.06403		878.434	80.546	3.94463
117.357	81.102	3.25965		878.934	81.046	3.99501
117.858	81.603	3.22764		879.434	81.546	3.91617
118.363	82.108	3.36576		879.94	82.052	3.80087
118.87	82.615	3.33108		880.454	82.566	3.78368
119.372	83.117	3.49588		880.958	83.07	3.7327
119.881	83.626	3.60288		881.459	83.571	3.73537
120.389	84.134	3.6755		881.97	84.082	3.62481
120.894	84.639	3.82192		882.485	84.597	3.4944
121.403	85.148	3.98701		882.998	85.11	3.47602
121.904	85.649	3.89009		883.504	85.616	3.3954
122.418	86.163	3.94611		884.013	86.125	3.39066
122.919	86.664	4.19093		884.517	86.629	3.28574
123.419	87.164	4.24517		885.029	87.141	3.2973
123.92	87.665	4.30386		885.534	87.646	3.22853
124.425	88.17	4.47725		886.048	88.16	3.19771
124.933	88.678	4.41679		886.561	88.673	3.1073
125.442	89.187	4.49266		887.067	89.179	3.10493
125.952	89.697	4.71674		887.58	89.692	3.01068
126.455	90.2	4.70607		888.089	90.201	3.01661
126.969	90.714	4.86494		888.591	90.703	2.968
127.482	91.227	4.95504		889.09	91.202	2.83403
127.988	91.733	5.02944		889.591	91.703	2.75667
128.497	92.242	5.13614		890.092	92.204	2.79431
129.003	92.748	5.22239		890.599	92.711	2.83995
129.515	93.26	5.33058		891.107	93.219	2.71991
130.123	93.868	5.43402		891.612	93.724	2.72614
130.53	94.275	5.55791		892.124	94.236	2.66182
131.037	94.782	5.64831		892.627	94.739	2.6221
131.544	95.289	5.68714		893.127	95.239	2.53081
132.045	95.79	5.88602		893.628	95.74	2.4745
132.559	96.304	6.03452		894.138	96.25	2.60639
133.061	96.806	6.10684		894.646	96.758	2.47035
133.566	97.311	6.24852		895.155	97.267	2.35416
134.074	97.819	6.40413		895.661	97.773	2.38291
134.58	98.325	6.47704		896.171	98.283	2.33875
135.105	98.85	6.57722		896.687	98.799	2.28806
135.593	99.338	6.71979		897.191	99.303	2.27828
136.096	99.841	6.72097		897.706	99.818	2.26198
136.609	100.354	6.94268		898.215	100.327	2.18492
137.112	100.857	7.03367		898.723	100.835	2.11526
137.621	101.366	7.08762		899.235	101.347	2.01212
138.127	101.872	7.26338		899.739	101.851	2.07466
138.638	102.383	7.40298		900.239	102.351	2.01656
139.139	102.884	7.37631		900.748	102.86	2.06577
139.652	103.397	7.52539		901.254	103.366	1.95047
140.161	103.906	7.68723		901.761	103.873	1.95403
140.67	104.415	7.79749		902.261	104.373	1.9232
141.173	104.918	7.87336		902.762	104.874	1.86926
141.685	105.43	7.96436		903.268	105.38	1.88111
142.191	105.936	8.05209		903.777	105.889	1.83547
142.701	106.446	8.17421		904.277	106.389	1.83695
143.205	106.95	8.32685		904.777	106.889	1.79012
143.717	107.462	8.4051		905.278	107.39	1.69468
144.221	107.966	8.5118		905.946	108.058	1.62325
144.73	108.475	8.5776		906.286	108.398	1.72165
145.232	108.977	8.69023		906.793	108.905	1.49995
145.738	109.483	8.8903		907.294	109.406	1.49728
146.247	109.992	8.89089		907.794	109.906	1.52988
146.756	110.501	9.0717		908.309	110.421	1.51002
147.263	111.008	9.15261		908.817	110.929	1.63688
147.763	111.508	9.19559		909.327	111.439	1.42259
148.27	112.015	9.29044		909.832	111.944	1.42525
148.78	112.525	9.44634		910.333	112.445	1.41903
149.285	113.03	9.53437		910.923	113.035	1.37042
149.792	113.537	9.64107		911.346	113.458	1.27676
150.294	114.039	9.69443		911.856	113.968	1.36657
150.809	114.554	9.82662		912.361	114.473	1.25216
151.314	115.059	9.90842		912.876	114.988	1.16857
151.814	115.559	9.91406		913.389	115.501	1.37753
152.327	116.072	10.0024		913.895	116.007	1.1994
152.841	116.586	10.0777		914.403	116.515	1.20325
153.341	117.086	10.2517		914.912	117.024	1.14783
153.848	117.593	10.2949		915.419	117.531	1.13271
154.357	118.102	10.3441		915.955	118.067	1.17035
154.862	118.607	10.5812		916.433	118.545	1.06513
155.371	119.116	10.6097		916.934	119.046	1.04735
155.873	119.618	10.7256		917.443	119.555	0.947462
156.38	120.125	10.7647		917.951	120.063	0.942127
156.887	120.632	10.9049		918.457	120.569	1.01919
157.393	121.138	10.8877		918.967	121.079	0.941534
157.903	121.648	11.0744		919.472	121.584	0.904781
158.408	122.153	11.2063		919.975	122.087	0.884626
158.924	122.669	11.2787		920.474	122.586	0.860321
159.427	123.172	11.2787		920.985	123.097	0.936792
159.934	123.679	11.5315		921.49	123.602	0.811416
160.435	124.18	11.4698		921.999	124.111	0.739688
160.935	124.68	11.4657		922.499	124.611	0.780887
161.448	125.193	11.6263		923.005	125.117	0.666478
161.95	125.695	11.6136		923.515	125.627	0.722497
162.458	126.203	11.8326		924.018	126.13	0.65314
162.968	126.713	11.8516		924.528	126.64	0.720125
163.474	127.219	12.0084		925.034	127.146	0.562739
163.982	127.727	12.0149		925.542	127.654	0.705602
164.487	128.232	12.1047		926.049	128.161	0.595935
165.157	128.902	12.1871		926.551	128.663	0.592378
165.5	129.245	12.2882		927.058	129.17	0.593861
166.005	129.75	12.2556		927.56	129.672	0.513241
166.512	130.257	12.3567		928.059	130.171	0.461371
167.013	130.758	12.4773		928.565	130.677	0.421358
167.526	131.271	12.6362		929.079	131.191	0.371267
168.033	131.778	12.5994		929.592	131.704	0.543177
168.544	132.289	12.7144		930.095	132.207	0.360596
169.046	132.791	12.8027		930.606	132.718	0.340738
169.55	133.295	12.8342		931.107	133.219	0.356743
170.17	133.915	12.9628		931.614	133.726	0.273752
170.566	134.311	13.0538		932.124	134.236	0.299242
171.073	134.818	12.9841		932.641	134.753	0.339256
171.575	135.32	13.1534		933.155	135.267	0.281458
172.076	135.821	13.2085		933.66	135.772	0.247966
172.576	136.321	13.3309		934.168	136.28	0.201135
173.078	136.823	13.3849		934.668	136.78	0.146005
173.582	137.327	13.4053		935.183	137.295	0.0793158
174.089	137.834	13.4323		935.684	137.796	0.20232
174.591	138.336	13.614		936.185	138.297	0.0120337
175.167	138.912	13.6581		936.69	138.802	0.100656
175.611	139.356	13.7281		937.194	139.306	0.0665707
176.124	139.869	13.689		937.702	139.814	0.153415
176.628	140.373	13.8034		938.206	140.318	0.0938392
177.138	140.883	13.7743		938.715	140.827	0.0775374
177.638	141.383	13.964		939.221	141.333	0.0312995
178.145	141.89	13.9723		939.736	141.848	0.0375238
178.656	142.401	14.0186		940.249	142.361	-0.0229411
179.161	142.906	14.0571		940.762	142.874	-0.0104924
179.669	143.414	14.0485		941.262	143.374	0.00492019
180.172	143.917	14.1872		941.762	143.874	-0.0510988
180.677	144.422	14.2121		942.263	144.375	0.0292247
181.185	144.93	14.2352		942.763	144.875	-0.0671042
181.687	145.432	14.2995		943.263	145.375	-0.161951
182.199	145.944	14.4187		943.778	145.89	-0.12668
182.706	146.451	14.4534		944.284	146.396	-0.177067
183.215	146.96	14.5876		944.785	146.897	-0.186256
183.715	147.46	14.6096		945.297	147.409	-0.187441
184.223	147.968	14.7249		945.802	147.914	-0.219156
184.73	148.475	14.8123		946.309	148.421	-0.212042
185.23	148.975	14.8381		946.81	148.922	-0.223009
185.731	149.476	14.8793		947.316	149.428	-0.253538
186.233	149.978	14.9721		947.823	149.935	-0.337418
186.737	150.482	15.0207		948.325	150.437	-0.266579
187.238	150.983	14.9789		948.824	150.936	-0.268358
187.748	151.493	15.208		949.325	151.437	-0.25828
188.253	151.998	15.2065		949.841	151.953	-0.466647
188.761	152.506	15.1754		950.347	152.459	-0.377432
189.269	153.014	15.2083		950.984	153.096	-0.404997
189.769	153.514	15.3168		951.358	153.47	-0.432265
190.279	154.024	15.4211		951.863	153.975	-0.429597
190.784	154.529	15.3603		952.372	154.484	-0.36439
191.292	155.037	15.4264		952.876	154.988	-0.445306
191.793	155.538	15.5041		953.389	155.501	-0.508735
192.293	156.038	15.5812		953.895	156.007	-0.440564
192.802	156.547	15.6719		954.404	156.516	-0.442935
193.31	157.055	15.6049		954.911	157.023	-0.475539
193.818	157.563	15.6576		955.418	157.53	-0.546971
194.327	158.072	15.807		956.003	158.115	-0.562087
194.828	158.573	15.78		956.44	158.552	-0.610399
195.333	159.078	15.8974		956.943	159.055	-0.581649
195.842	159.587	15.8527		957.449	159.561	-0.563272
196.346	160.091	16.0172		957.95	160.062	-0.618106
196.849	160.594	16.0095		958.456	160.568	-0.59558
197.357	161.102	16.005		958.969	161.081	-0.595283
197.862	161.607	16.029		959.484	161.596	-0.579574
198.374	162.119	16.1826		959.99	162.102	-0.64982
198.878	162.623	16.2237		960.496	162.608	-0.709989
199.388	163.133	16.1319		960.997	163.109	-0.698726
199.894	163.639	16.2804		961.505	163.617	-0.720363
200.404	164.149	16.409		962.013	164.125	-0.809282
200.906	164.651	16.3023		962.519	164.631	-0.759783
201.411	165.156	16.4146		963.03	165.142	-0.737554
201.919	165.664	16.2955		963.533	165.645	-0.793869
202.426	166.171	16.4834		964.048	166.16	-0.801279
202.936	166.681	16.5154		964.561	166.673	-0.770157
203.441	167.186	16.516		965.064	167.176	-0.751188
203.954	167.699	16.5785		965.578	167.69	-0.837439
204.458	168.203	16.5948		966.077	168.189	-0.79298
204.966	168.711	16.6701		966.583	168.695	-0.83329
205.471	169.216	16.6559		967.092	169.204	-0.747928
205.982	169.727	16.6624		967.592	169.704	-0.914503
206.483	170.228	16.6194		968.097	170.209	-0.916874
206.99	170.735	16.7582		968.607	170.719	-0.906203
207.496	171.241	16.6962		969.108	171.22	-0.895533
207.997	171.742	16.7884		969.614	171.726	-0.828844
208.503	172.248	16.8077		970.121	172.233	-0.994826
209.015	172.76	16.8859		970.627	172.739	-0.969039
209.527	173.272	16.8729		971.138	173.25	-0.931397
210.027	173.772	16.7976		971.652	173.764	-1.01706
210.528	174.273	16.9155		972.152	174.264	-0.965186
211.029	174.774	17.0403		972.66	174.772	-0.948292
211.543	175.288	16.9232		973.168	175.28	-0.944439
212.044	175.789	16.9982		973.669	175.781	-1.01528
212.553	176.298	16.9988		974.184	176.296	-0.936436
213.06	176.805	17.0504		974.699	176.811	-1.05825
213.565	177.31	16.9641		975.2	177.312	-0.996604
214.078	177.823	17.1049		975.716	177.828	-0.955405
214.583	178.328	17.1527		976.221	178.333	-0.950366
215.195	178.94	17.2217		976.734	178.846	-1.05618
215.593	179.338	17.15		977.239	179.351	-0.960444
216.105	179.85	17.1856		977.748	179.86	-1.10924
216.606	180.351	17.102		978.254	180.366	-1.11931
217.108	180.853	17.1248		978.763	180.875	-1.03188
217.62	181.365	17.1808		979.263	181.375	-1.14569
218.122	181.867	17.1921		979.767	181.879	-1.22868
218.621	182.366	17.1687		980.28	182.392	-1.0547
219.122	182.867	17.1853		980.784	182.896	-1.17741
219.638	183.383	17.0922		981.287	183.399	-1.12909
220.202	183.947	17.2004		981.787	183.899	-1.11961
220.639	184.384	17.1097		982.287	184.399	-1.15369
221.151	184.896	17.187		982.796	184.908	-1.1371
221.652	185.397	17.238		983.311	185.423	-1.15696
222.152	185.897	17.294		983.811	185.923	-1.09471
222.654	186.399	17.3628		984.318	186.43	-1.24143
223.169	186.914	17.2706		984.828	186.94	-1.11042
223.674	187.419	17.3415		985.341	187.453	-1.17148
224.184	187.929	17.3418		985.842	187.954	-1.24202
224.684	188.429	16.797		986.358	188.47	-1.29211
225.225	188.97	16.8726		986.872	188.984	-1.21594
225.69	189.435	16.939		987.373	189.485	-1.3262
226.199	189.944	16.9425		987.888	190	-1.25299
226.7	190.445	16.997		988.393	190.505	-1.29093
227.202	190.947	16.9158		988.895	191.007	-1.31138
227.706	191.451	16.9659		989.405	191.517	-1.34102
228.219	191.964	16.9707		989.91	192.022	-1.32827
228.724	192.469	16.9867		990.422	192.534	-1.34368
229.231	192.976	17.0738		991.028	193.14	-1.28529
229.732	193.477	17.046		991.426	193.538	-1.3093
230.245	193.99	16.992		991.934	194.046	-1.35969
230.752	194.497	17.0089		992.44	194.552	-1.40711
231.268	195.013	17.0317		992.94	195.052	-1.41986
231.772	195.517	17.2013		993.453	195.565	-1.39822
232.279	196.024	17.0842		993.955	196.067	-1.36384
232.781	196.526	17.1313		994.468	196.58	-1.36651
233.281	197.026	17.0818		994.981	197.093	-1.41482
233.785	197.53	17.0839		995.481	197.593	-1.41452
234.297	198.042	17.1885		996.045	198.157	-1.34932
234.802	198.547	17.1239		996.502	198.614	-1.51204
235.309	199.054	17.2496		997.017	199.129	-1.4492
235.811	199.556	17.1894		997.532	199.644	-1.45869
236.317	200.062	17.0886		998.044	200.156	-1.52775
236.817	200.562	17.2771		998.55	200.662	-1.46047
237.325	201.07	17.1867		999.06	201.172	-1.44535
237.83	201.575	17.2315		999.566	201.678	-1.52123
238.343	202.088	17.2428		1000.08	202.187	-1.45394
238.848	202.593	17.1915		1000.58	202.694	-1.59444
239.36	203.105	17.3014		1001.08	203.196	-1.50819
239.864	203.609	17.2223		1001.59	203.705	-1.45987
240.372	204.117	17.2365		1002.1	204.212	-1.48388
240.872	204.617	17.23		1002.61	204.72	-1.48418
241.373	205.118	17.2371		1003.12	205.234	-1.4249
241.873	205.618	17.2469		1003.63	205.741	-1.5894
242.374	206.119	17.2798		1004.14	206.251	-1.58258
242.876	206.621	17.3406		1004.64	206.757	-1.55383
243.381	207.126	17.3409		1005.15	207.265	-1.52123
243.888	207.633	17.2994		1005.66	207.771	-1.62348
244.389	208.134	17.2843		1006.17	208.285	-1.60926
244.89	208.635	17.2576		1006.69	208.798	-1.73256
245.403	209.148	17.3438		1007.19	209.299	-1.63178
245.904	209.649	17.3566		1007.69	209.804	-1.62941
246.409	210.154	17.2413		1008.2	210.31	-1.67091
246.912	210.657	17.2351		1008.7	210.811	-1.68039
247.421	211.166	17.1832		1009.2	211.311	-1.62171
247.924	211.669	17.3352		1009.7	211.813	-1.68098
248.438	212.183	17.2745		1010.2	212.312	-1.70529
248.942	212.687	17.3581		1010.71	212.819	-1.6964
249.452	213.197	17.2025		1011.22	213.332	-1.6801
249.968	213.713	17.3041		1011.73	213.843	-1.68899
250.48	214.225	17.161		1012.23	214.344	-1.7207
250.986	214.731	17.1805		1012.75	214.861	-1.7788
251.496	215.241	17.1452		1013.26	215.373	-1.76101
252.001	215.746	17.0711		1013.77	215.879	-1.77642
252.503	216.248	17.1467		1014.28	216.389	-1.70084
253.013	216.758	17.1278		1014.78	216.89	-1.81673
253.52	217.265	16.963		1015.28	217.391	-1.81051
254.027	217.772	17.0901		1015.78	217.892	-1.77524
254.528	218.273	17.078		1016.29	218.404	-1.78887
255.034	218.779	17.0252		1016.8	218.913	-1.79569
255.546	219.291	17.0211		1017.31	219.42	-1.79658
256.049	219.794	17.0077		1017.81	219.92	-1.80577
256.564	220.309	16.9763		1018.31	220.421	-1.85171
257.078	220.823	16.9787		1018.83	220.937	-1.76664
257.578	221.323	16.8992		1019.33	221.443	-1.77227
258.084	221.829	16.8969		1019.84	221.952	-1.83126
258.592	222.337	16.9606		1020.34	222.453	-1.79332
259.1	222.845	16.8278		1020.86	222.968	-1.89676
259.609	223.354	16.8773		1021.36	223.476	-1.83422
260.282	224.027	16.7027		1021.87	223.983	-1.87572
260.612	224.357	16.8397		1022.37	224.485	-1.83896
261.12	224.865	16.7635		1022.88	224.993	-1.86801
261.621	225.366	16.7902		1023.39	225.502	-1.89409
262.122	225.867	16.7027		1023.89	226.003	-1.85319
262.63	226.375	16.6778		1024.39	226.507	-1.89261
263.138	226.883	16.6512		1024.9	227.015	-1.84845
263.644	227.389	16.2326		1025.41	227.523	-1.94774
264.157	227.902	16.2602		1025.92	228.032	-1.90743
264.668	228.413	16.4274		1026.42	228.537	-1.91366
265.27	229.015	16.2323		1026.94	229.048	-1.8852
265.677	229.422	16.2661		1027.44	229.553	-1.89973
266.185	229.93	16.299		1027.95	230.062	-1.9098
266.685	230.43	16.1796		1028.46	230.568	-1.89795
267.185	230.93	16.0284		1028.96	231.071	-1.87335
267.691	231.436	16.0222		1029.46	231.577	-1.96464
268.201	231.946	16.0844		1029.97	232.083	-1.92818
268.702	232.447	15.8547		1030.48	232.592	-1.95574
269.208	232.953	15.9368		1031.14	233.251	-1.90951
269.717	233.462	15.74		1031.5	233.609	-1.87009
270.263	234.008	15.6719		1032.01	234.124	-1.88402
270.733	234.478	15.9078		1032.51	234.625	-1.98509
271.237	234.982	15.8616		1033.03	235.139	-1.83659
271.737	235.482	15.9416		1033.53	235.646	-1.97886
272.25	235.995	15.9063		1034.04	236.154	-1.99546
272.763	236.508	15.9481		1034.54	236.655	-1.91306
273.269	237.014	16.0753		1035.05	237.157	-1.87394
273.778	237.523	15.9923		1035.54	237.656	-2.00346
274.286	238.031	16.1322		1036.11	238.217	-2.01087
274.792	238.537	16.1917		1036.55	238.661	-1.96701
275.292	239.037	16.083		1037.05	239.161	-1.90832
275.793	239.538	16.2774		1037.56	239.673	-2.07371
276.302	240.047	16.2406		1038.07	240.179	-2.04496
276.809	240.554	16.3302		1038.58	240.687	-2.01117
277.315	241.06	16.4259		1039.08	241.191	-2.07519
277.828	241.573	16.4161		1039.58	241.695	-1.96967
278.34	242.085	16.5062		1040.09	242.205	-2.03666
278.84	242.585	16.4881		1040.61	242.717	-2.04733
279.34	243.085	16.6188		1041.14	243.252	-2.06837
279.845	243.59	16.7116		1041.62	243.734	-2.02421
280.357	244.102	16.7739		1042.13	244.24	-2.09564
280.858	244.603	16.6888		1042.64	244.754	-2.07312
281.365	245.11	16.8275		1043.15	245.267	-2.09209
281.875	245.62	16.9099		1043.66	245.773	-2.06423
282.38	246.125	16.9831		1044.17	246.28	-2.05118
282.888	246.633	17.0726		1044.68	246.788	-2.06334
283.388	247.133	17.1503		1045.18	247.295	-2.06956
283.894	247.639	17.0504		1045.69	247.806	-2.10424
284.403	248.148	17.2428		1046.2	248.311	-2.173
284.909	248.654	17.1601		1046.7	248.817	-2.08705
285.417	249.162	17.3198		1047.21	249.319	-2.07164
285.924	249.669	17.2303		1047.72	249.832	-2.06778
286.428	250.173	17.3189		1048.23	250.344	-2.02362
286.936	250.681	17.2801		1048.74	250.849	-2.21065
287.441	251.186	17.3604		1049.25	251.358	-2.15107
287.949	251.694	17.3643		1049.75	251.859	-2.14899
288.456	252.201	17.4194		1050.25	252.366	-2.21835
288.969	252.714	17.4689		1050.76	252.874	-2.1321
289.482	253.227	17.4808		1051.27	253.382	-2.20887
289.989	253.734	17.527		1051.78	253.892	-2.14751
290.496	254.241	17.5741		1052.29	254.405	-2.18071
291.002	254.747	17.6147		1052.79	254.906	-2.22191
291.505	255.25	17.5741		1053.3	255.412	-2.18338
292.011	255.756	17.5777		1053.81	255.926	-2.23554
292.512	256.257	17.6589		1054.33	256.438	-2.22724
293.02	256.765	17.7043		1054.83	256.94	-2.20976
293.528	257.273	17.6539		1055.34	257.452	-2.26933
294.029	257.774	17.8341		1055.85	257.958	-2.16619
294.529	258.274	17.7754		1056.36	258.468	-2.27704
295.037	258.782	17.8305		1056.86	258.974	-2.25007
295.543	259.288	17.8806		1057.38	259.487	-2.16559
296.044	259.789	17.8527		1057.89	260.003	-2.32654
296.553	260.298	17.8705		1058.4	260.508	-2.24532
297.061	260.806	17.8877		1058.9	261.017	-2.28
297.565	261.31	17.832		1059.41	261.522	-2.22547
298.075	261.82	17.9446		1059.92	262.03	-2.2883
298.576	262.321	17.915		1060.42	262.531	-2.28682
299.09	262.835	17.9737		1060.93	263.039	-2.25392
299.591	263.336	18.0244		1061.44	263.549	-2.29215
300.099	263.844	17.9903		1061.94	264.053	-2.27348
300.609	264.354	18.0048		1062.45	264.56	-2.17952
301.125	264.87	18.035		1062.95	265.062	-2.21183
301.631	265.376	18.1038		1063.45	265.562	-2.24147
302.131	265.876	18.1082		1063.95	266.062	-2.27911
302.643	266.388	18.0863		1064.45	266.567	-2.24532
303.147	266.892	18.1672		1064.96	267.071	-2.26192
303.654	267.399	18.1729		1065.47	267.58	-2.19168
304.16	267.905	18.1966		1065.97	268.084	-2.35351
304.67	268.415	18.1726		1066.47	268.586	-2.30342
305.317	269.062	18.2123		1066.98	269.094	-2.26163
305.686	269.431	18.2268		1067.48	269.596	-2.29986
306.193	269.938	18.2787		1067.99	270.099	-2.29334
306.704	270.449	18.2615		1068.5	270.608	-2.35084
307.209	270.954	18.3513		1069	271.11	-2.23288
307.715	271.46	18.1607		1069.5	271.616	-2.26637
308.214	271.959	18.2464		1070.01	272.125	-2.32772
308.715	272.46	18.3187		1070.52	272.631	-2.29779
309.216	272.961	18.3765		1071.17	273.278	-2.27496
309.724	273.469	18.4109		1071.53	273.644	-2.38196
310.294	274.039	18.367		1072.05	274.159	-2.23732
310.731	274.476	18.3845		1072.55	274.664	-2.31142
311.238	274.983	18.3987		1073.06	275.173	-2.40419
311.748	275.493	18.4043		1073.57	275.678	-2.39915
312.252	275.997	18.3839		1074.07	276.186	-2.35262
312.765	276.51	18.4524		1074.58	276.687	-2.34047
313.272	277.017	18.5024		1075.08	277.195	-2.4282
313.779	277.524	18.431		1075.59	277.703	-2.33958
314.285	278.03	18.4847		1076.16	278.274	-2.39352
314.798	278.543	18.6053		1076.61	278.717	-2.35855
315.322	279.067	18.5072		1077.11	279.224	-2.371
315.803	279.548	18.5914		1077.62	279.737	-2.39234
316.308	280.053	18.4793		1078.13	280.242	-2.39352
316.809	280.554	18.6065		1078.64	280.749	-2.40182
317.31	281.055	18.5928		1079.15	281.264	-2.38493
317.81	281.555	18.6672		1079.65	281.764	-2.36862
318.325	282.07	18.5187		1080.16	282.274	-2.42879
318.831	282.576	18.5994		1080.67	282.784	-2.39471
319.342	283.087	18.5792		1081.19	283.305	-2.40449
319.848	283.593	18.6163		1081.68	283.796	-2.53372
320.356	284.101	18.6174		1082.19	284.306	-2.38908
320.856	284.601	18.5946		1082.7	284.815	-2.38759
321.365	285.11	18.7692		1083.21	285.319	-2.40805
321.876	285.621	18.5887		1083.71	285.827	-2.41664
322.389	286.134	18.6542		1084.22	286.333	-2.40953
322.893	286.638	18.6471		1084.72	286.835	-2.52216
323.406	287.151	18.6246		1085.23	287.345	-2.40893
323.908	287.653	18.613		1085.74	287.85	-2.46673
324.419	288.164	18.6862		1086.25	288.359	-2.42435
324.924	288.669	18.6978		1086.75	288.865	-2.41279
325.439	289.184	18.5813		1087.25	289.366	-2.36892
325.941	289.686	18.3934		1087.76	289.876	-2.46347
326.449	290.194	18.4156		1088.27	290.383	-2.51564
326.95	290.695	18.3886		1088.78	290.895	-2.51949
327.45	291.195	18.3101		1089.29	291.398	-2.45754
327.956	291.701	18.2876		1089.79	291.905	-2.50882
328.468	292.213	18.2526		1090.29	292.406	-2.40686
328.973	292.718	18.2229		1090.8	292.915	-2.54972
329.481	293.226	18.0819		1091.31	293.424	-2.42583
329.982	293.727	18.1005		1091.82	293.93	-2.52097
330.49	294.235	18.0092		1092.33	294.439	-2.48126
330.998	294.743	17.9852		1092.83	294.938	-2.5106
331.502	295.247	17.621		1093.33	295.446	-2.52809
332.014	295.759	17.869		1093.84	295.954	-2.57432
332.519	296.264	17.7745		1094.35	296.458	-2.56158
333.02	296.765	17.8658		1094.86	296.973	-2.49104
333.521	297.266	17.8791		1095.38	297.489	-2.51564
334.029	297.774	18.0092		1095.89	297.999	-2.52157
334.534	298.279	17.8892		1096.39	298.505	-2.50082
335.046	298.791	18.027		1096.9	299.014	-2.53668
335.549	299.294	18.083		1097.4	299.515	-2.48363
336.059	299.804	18.1008		1097.92	300.03	-2.62679
336.559	300.304	18.2096		1098.42	300.53	-2.53698
337.073	300.818	18.1171		1098.92	301.036	-2.62471
337.575	301.32	18.1512		1099.44	301.551	-2.56691
338.082	301.827	18.284		1099.95	302.061	-2.59655
338.594	302.339	18.2019		1100.46	302.568	-2.51801
339.105	302.85	18.2855		1100.97	303.081	-2.58381
339.606	303.351	18.2395		1101.48	303.593	-2.59744
340.115	303.86	18.4141		1101.99	304.099	-2.47296
340.624	304.369	18.3199		1102.49	304.602	-2.63597
341.13	304.875	18.4488		1103	305.11	-2.609
341.641	305.386	18.4773		1103.5	305.615	-2.5761
342.146	305.891	18.5105		1104.02	306.127	-2.55209
342.653	306.398	18.4236		1104.52	306.632	-2.48985
343.158	306.903	18.4832		1105.03	307.143	-2.51682
343.67	307.415	18.5365		1105.54	307.647	-2.65702
344.177	307.922	18.5564		1106.04	308.155	-2.61849
344.687	308.432	18.6524		1106.54	308.655	-2.70859
345.19	308.935	18.5757		1107.05	309.162	-2.57047
345.692	309.437	18.4853		1107.56	309.67	-2.6502
346.2	309.945	18.6376		1108.06	310.171	-2.65257
346.701	310.446	18.6118		1108.56	310.671	-2.70563
347.207	310.952	18.5253		1109.07	311.179	-2.63568
347.715	311.46	18.6856		1109.58	311.687	-2.61078
348.22	311.965	18.6091		1110.08	312.194	-2.66799
348.735	312.48	18.7929		1110.59	312.701	-2.68488
349.249	312.994	18.7603		1111.2	313.312	-2.61671
349.752	313.497	18.8326		1111.59	313.702	-2.6425
350.341	314.086	18.7722		1112.09	314.202	-2.61019
350.768	314.513	18.7031		1112.59	314.703	-2.64605
351.277	315.022	18.6788		1113.1	315.212	-2.65257
351.778	315.523	18.7861		1113.61	315.718	-2.54231
352.278	316.023	18.7473		1114.11	316.224	-2.68073
352.785	316.53	18.8486		1114.63	316.738	-2.65346
353.292	317.037	18.8451		1115.14	317.253	-2.68458
353.793	317.538	18.8042		1115.65	317.758	-2.62501
354.302	318.047	18.7897		1116.2	318.314	-2.68281
354.809	318.554	18.8543		1116.65	318.765	-2.68547
355.381	319.126	18.8987		1117.15	319.267	-2.60041
355.824	319.569	18.9183		1117.65	319.767	-2.71185
356.326	320.071	18.8682		1118.17	320.28	-2.63509
356.831	320.576	18.8498		1118.67	320.782	-2.63301
357.339	321.084	18.8217		1119.18	321.295	-2.73379
357.841	321.586	18.8981		1119.68	321.796	-2.73616
358.34	322.085	18.798		1120.19	322.306	-2.69318
358.841	322.586	18.9106		1120.7	322.815	-2.75572
359.348	323.093	18.8824		1121.21	323.323	-2.67036
359.847	323.592	19.0478		1121.72	323.832	-2.72638
360.382	324.127	18.9782		1122.23	324.347	-2.69377
360.863	324.608	18.9796		1122.75	324.86	-2.64605
361.372	325.117	18.9758		1123.25	325.364	-2.67777
361.877	325.622	19.0072		1123.77	325.877	-2.72282
362.392	326.137	19.0123		1124.27	326.383	-2.78536
362.905	326.65	18.9545		1124.78	326.891	-2.72519
363.41	327.155	19.1382		1125.29	327.397	-2.70563
363.92	327.665	18.9847		1125.79	327.905	-2.69466
364.424	328.169	19.0615		1126.29	328.406	-2.716
[truncated: 855 more rows]

## Sheet: brain2
Saturation				Desaturation
[truncated: 1,394 more rows]

[truncated: 21 more sheets: brain3, brain4, brain5, brain6, brain7, brain8, muscle1, muscle2, muscle3, muscle4, muscle5, liver1, liver2, liver3, liver4, liver5, liver6, mesentery1, mesentery2, mesentery3 …]
